# Supplementary material for: The seasonal influence of climate and environment on yellow fever transmission across Africa
Source: PLoS Negl Trop Dis. 2018 Mar 15;12(3):e0006284. doi: 10.1371/journal.pntd.0006284 (PMC5854243; doi:10.1371/journal.pntd.0006284)
Supplement: S3 Table — (CSV) [file pntd.0006284.s008.csv]

adm1 identifier	report	log10 of population	surveillance quality	temperature suitability index	rainfall delayed by one month	interaction of the temperature suitability index and rainfall delayed by one month	EVI
AGO1	1	5.280772778	0.003025194	14.69142197	1.582208005	25.10476653	0.330466042
AGO10	0	5.967819924	0.003025194	7.748985582	2.247627315	18.1919488	0.284883457
AGO11	1	6.090646873	0.003025194	16.61100378	0.912745956	16.07176407	0.137728759
AGO12	0	5.514071661	0.003025194	9.15580597	3.212538568	26.61048081	0.378425118
AGO13	0	5.206133341	0.003025194	7.937317905	3.134503197	22.14848022	0.357564618
AGO14	0	5.988781747	0.003025194	8.29619539	2.6968927	20.48342869	0.378879485
AGO15	0	5.540703714	0.003025194	7.389467493	2.875861753	19.5143095	0.347773517
AGO16	0	5.17737049	0.003025194	17.04165655	0.680733017	13.89027047	0.137871434
AGO17	0	5.97810439	0.003025194	10.69131794	3.276095935	35.02013552	0.403546873
AGO18	0	5.401677403	0.003025194	14.40161266	2.374488287	36.02558885	0.329729246
AGO2	0	5.84372854	0.003025194	10.7395604	1.780700888	20.38481922	0.269352034
AGO3	0	6.093934877	0.003025194	5.259838146	2.961017914	14.34066613	0.344213386
AGO4	0	5.283286771	0.003025194	15.53619026	1.853998863	31.42946407	0.314808915
AGO5	0	5.132075328	0.003025194	10.00591544	2.284591325	23.43300382	0.295098915
AGO6	0	5.630973599	0.003025194	10.50603998	2.557768716	27.29964282	0.387578265
AGO7	0	5.842681418	0.003025194	7.591233506	2.602817955	20.19791802	0.366128624
AGO8	0	5.395609275	0.003025194	12.89023645	1.748784445	24.51192532	0.235751281
AGO9	0	6.224699481	0.003025194	4.223094148	3.155614797	13.02298205	0.315317722
BDI1	0	5.428566441	2.152947454	5.819534332	2.706397014	14.28819348	0.4167833
BDI10	0	5.667934143	2.152947454	5.574534111	2.3453211	11.92729112	0.335283693
BDI11	0	5.520688614	2.152947454	6.554127281	2.687375279	15.1903748	0.387014607
BDI12	0	5.359380236	2.152947454	4.218100677	2.632919424	9.725030402	0.385526696
BDI13	0	5.646384207	2.152947454	5.113635896	2.441909271	11.11859878	0.366621986
BDI14	0	5.325638372	2.152947454	4.73292792	2.561274007	10.62471167	0.371028971
BDI15	0	5.743935559	2.152947454	4.841599488	2.610262024	11.31734114	0.393534314
BDI16	0	5.353201176	2.152947454	5.643683113	2.706008081	12.88604637	0.350425431
BDI17	0	5.449933636	2.152947454	5.3839142	2.62413076	11.82894647	0.349275611
BDI2	0	5.467185769	2.152947454	9.92734379	2.403678003	23.44620439	0.011485039
BDI3	0	5.609026255	2.152947454	5.947348696	2.480375963	13.38346764	0.408873022
BDI4	0	5.603484448	2.152947454	5.262294401	2.631049655	12.33151196	0.411797726
BDI5	0	5.189146415	2.152947454	5.79923684	2.449752789	12.06391023	0.367811162
BDI6	0	5.551521332	2.152947454	6.746938629	3.029128711	18.39759761	0.409589496
BDI7	0	5.763211535	2.152947454	4.77023618	2.592806639	10.74268944	0.346845813
BDI8	0	5.54650691	2.152947454	5.031178776	2.598181904	11.59689846	0.365692101
BDI9	0	5.6289511	2.152947454	4.364155182	2.712970029	10.58481598	0.381877539
BEN1	1	5.410117213	1.372704237	36.12169222	2.740978082	77.77499869	0.287565105
BEN10	0	5.572796574	1.372704237	26.14711447	3.177361609	79.90010612	0.249318232
BEN11	0	5.323384735	1.372704237	25.80635885	3.347134225	81.63065287	0.353373778
BEN12	0	5.485461075	1.372704237	26.21602064	3.159712981	76.45555033	0.318023248
BEN2	1	5.397751312	1.372704237	31.65097241	3.166887994	80.98963308	0.298460324
BEN3	0	5.611499499	1.372704237	26.91063438	3.037972216	78.88075994	0.240054036
BEN4	1	5.511208518	1.372704237	29.06969351	3.021150043	72.29745734	0.305936399
BEN5	0	5.445059833	1.372704237	26.27903521	2.898317547	66.97143402	0.314937852
BEN6	0	5.218145689	1.372704237	26.59306837	3.172543103	71.09719555	0.278753296
BEN7	0	5.386835394	1.372704237	25.68668324	3.096082107	74.98678709	0.353546702
BEN8	0	5.519207512	1.372704237	30.02769843	3.064931356	89.4661621	0.084216016
BEN9	0	5.350831051	1.372704237	25.01666012	2.773968771	66.31117037	0.366749658
BFA1	0	4.944634147	4.933594794	34.53934169	2.485446268	70.07296895	0.255509329
BFA10	0	5.001637453	4.933594794	31.49290674	2.431788175	62.59186515	0.248234728
BFA11	0	5.370646271	4.933594794	32.28875013	2.659644263	73.16354947	0.245277574
BFA12	0	4.824026216	4.933594794	30.30556957	2.663188479	67.3988771	0.249447061
BFA13	0	5.789137615	4.933594794	42.99802427	2.199595338	79.10009917	0.166457819
BFA14	0	5.062138702	4.933594794	30.40366957	2.828468101	72.0583029	0.28259425
BFA15	0	5.166331371	4.933594794	28.71122881	2.58918575	64.24909045	0.300559638
BFA16	0	4.499840452	4.933594794	29.21551192	2.195837962	54.66338741	0.234514404
BFA17	0	4.520848629	4.933594794	35.36153538	2.629315405	74.31519299	0.253095063
BFA18	0	4.975016934	4.933594794	41.86826896	2.246876745	78.49063353	0.219275546
BFA19	0	4.984807498	4.933594794	35.15953957	2.598481484	75.76364889	0.245339891
BFA2	0	5.160873415	4.933594794	35.00779554	1.969755846	61.13738649	0.177137864
BFA20	0	5.152540409	4.933594794	36.65472654	2.288036518	71.78316418	0.214863216
BFA21	0	4.762732708	4.933594794	34.4944651	2.263384642	65.12744314	0.21250556
BFA22	1	4.654516162	4.933594794	27.13267183	2.648898303	61.35597665	0.290491314
BFA23	0	4.857708781	4.933594794	41.2884102	1.804550979	71.95216083	0.149811921
BFA24	1	5.050608304	4.933594794	35.13229687	2.490840943	70.23238023	0.243914333
BFA25	0	4.756480291	4.933594794	31.15757644	2.631265638	63.33083391	0.262385451
BFA26	0	5.232266846	4.933594794	37.52046832	2.041927308	67.46981307	0.189036485
BFA27	0	4.848094565	4.933594794	36.96638616	2.282225349	67.71300279	0.213436963
BFA28	1	4.984669487	4.933594794	36.54571522	2.252926694	69.20789335	0.200272718
BFA29	0	5.012833553	4.933594794	45.00791053	1.432616506	64.01299386	0.139864562
BFA3	0	4.98093464	4.933594794	36.29889148	2.485769842	74.78088381	0.2461627
BFA30	0	5.105504946	4.933594794	34.55537311	2.19816036	63.73635809	0.207795824
BFA31	1	5.043335138	4.933594794	26.89285069	2.678652217	62.53875591	0.28429154
BFA32	0	5.088712088	4.933594794	37.42785868	2.390631563	74.0224791	0.215539148
BFA33	0	5.484105469	4.933594794	36.07885252	2.061375549	64.71244036	0.188157438
BFA34	0	5.119255784	4.933594794	41.90975313	1.576970681	63.05090591	0.155557659
BFA35	0	4.952710721	4.933594794	34.5533691	2.676545476	75.1296077	0.284509458
BFA36	0	5.270137758	4.933594794	41.67860415	1.604542101	65.93275936	0.150756206
BFA37	0	4.979374105	4.933594794	38.18547285	2.131195338	69.66640853	0.204190167
BFA38	0	5.138526096	4.933594794	32.55660429	2.506203242	65.49567046	0.257594938
BFA39	0	4.970643695	4.933594794	33.96416057	2.569002357	72.06374254	0.26472841
BFA4	1	4.990148568	4.933594794	34.10175424	2.374078593	65.90672245	0.234703262
BFA40	0	4.917087067	4.933594794	37.45746502	1.843846336	62.6577831	0.177891373
BFA41	0	5.401343978	4.933594794	38.60535256	1.930608274	66.49626765	0.167450022
BFA42	1	4.833023058	4.933594794	36.63653215	2.510110463	71.43876498	0.277145393
BFA43	0	4.890195842	4.933594794	33.69052099	2.129953533	61.54729577	0.199899001
BFA44	1	4.996570316	4.933594794	33.75811877	2.572332981	71.79493782	0.241957621
BFA5	0	4.629068209	4.933594794	28.13324437	2.696887605	64.81199397	0.277586038
BFA6	0	5.274014133	4.933594794	36.30815567	2.539406308	76.92822796	0.225802487
BFA7	0	5.300152968	4.933594794	36.10358865	2.369785137	71.86671918	0.214196995
BFA8	0	5.113540788	4.933594794	35.52524547	2.32135889	67.95565933	0.219457392
BFA9	0	5.202174276	4.933594794	36.48528509	2.220738179	71.79911459	0.198489503
BWA1	0	5.673609441	2.152947454	11.62340105	1.33729598	21.15744073	0.219558172
BWA2	0	4.442950575	2.152947454	11.84329894	1.287110597	19.99526717	0.200196317
BWA3	0	4.56879417	2.152947454	11.20149874	1.074892934	17.54917572	0.160416767
BWA4	0	4.816848357	2.152947454	11.98135873	1.147748657	19.42337557	0.197335153
BWA5	0	5.206482916	2.152947454	10.63245111	1.319500779	19.33935093	0.213824342
BWA6	0	5.04350005	2.152947454	10.27291911	1.654599092	22.85228747	0.255897498
BWA7	0	5.068020839	2.152947454	16.40722766	1.571414536	30.94130147	0.277105972
BWA8	0	5.423947378	2.152947454	9.502859982	1.274039471	17.14179381	0.20148778
BWA9	0	5.194050976	2.152947454	8.466311798	1.42038691	16.39843247	0.199706368
CAF1	0	4.386764066	7.940612889	29.00841968	3.518883106	74.702445	0.32737282
CAF10	0	4.72754135	7.940612889	28.72537372	3.606759924	86.96152422	0.333411791
CAF11	0	5.036131654	7.940612889	15.08202778	3.812607627	50.21258688	0.33744291
CAF12	1	5.519787733	7.940612889	21.7186016	3.684700946	75.58267185	0.369258079
CAF13	0	5.136663058	7.940612889	20.42341173	3.75783611	66.35307309	0.382643155
CAF14	1	5.291215688	7.940612889	19.52749038	3.584622581	56.9715515	0.319077836
CAF15	0	5.233564188	7.940612889	26.98841255	3.503691296	78.75241501	0.321017785
CAF16	0	4.729163863	7.940612889	13.39504541	3.878921548	51.38274152	0.416416388
CAF17	0	4.365019693	7.940612889	30.4810488	2.654119344	55.18284217	0.281036422
CAF2	0	5.282922489	7.940612889	21.37042584	3.9004375	79.03647254	0.350525781
CAF3	0	5.111950779	7.940612889	18.41486647	3.806075298	62.91243704	0.40852571
CAF4	0	4.371992116	7.940612889	19.39161443	4.100526275	66.9963783	0.399695926
CAF5	1	4.60292546	7.940612889	19.00588447	3.524496688	53.43420458	0.388756781
CAF6	0	4.781447114	7.940612889	24.70509125	3.696036708	80.99109175	0.362500362
CAF7	1	5.070899789	7.940612889	17.03593344	3.883222944	63.6726809	0.393283475
CAF8	0	5.228386817	7.940612889	15.17301624	3.739864775	53.18964096	0.380579252
CAF9	0	4.926203052	7.940612889	16.23668995	3.630044259	53.36099622	0.437499338
CIV1	0	5.461862309	2.764275215	21.48368816	3.669889013	77.82371888	0.480114518
CIV10	0	5.495236279	2.764275215	20.68823187	2.579690852	51.44474321	0.447324435
CIV11	1	5.377016981	2.764275215	17.9740769	2.484066215	43.43410075	0.479119847
CIV12	0	5.339516769	2.764275215	21.40442703	3.015327996	63.42638418	0.463232013
CIV13	0	5.533704046	2.764275215	22.52374185	2.744967308	60.21140584	0.451199329
CIV14	0	5.657788736	2.764275215	25.05276144	2.417745895	53.7370354	0.326417748
CIV15	0	5.556944501	2.764275215	19.72191799	3.397454377	66.47782456	0.470313089
CIV16	0	5.2207671	2.764275215	22.37734125	3.471403705	76.94598046	0.412921818
CIV17	1	5.753122605	2.764275215	23.28424299	2.299897208	50.33519387	0.344312098
CIV18	0	5.297690226	2.764275215	21.54780888	2.316782208	46.28343454	0.377926943
CIV19	1	5.53485834	2.764275215	23.06844183	2.660115495	57.30370844	0.386955921
CIV2	0	4.871799215	2.764275215	18.59710492	2.410967185	40.41361979	0.38957376
CIV3	0	5.849955823	2.764275215	19.09257417	3.232063408	60.69787764	0.458851108
CIV4	1	5.070552357	2.764275215	18.35346265	2.432699673	39.00836363	0.365144204
CIV5	1	5.691256589	2.764275215	17.0230453	2.285599694	37.68206682	0.479554907
CIV6	0	5.35570185	2.764275215	19.26850092	3.246620337	61.66243655	0.485937151
CIV7	0	5.727670574	2.764275215	19.31258568	2.584452179	48.37252283	0.468642887
CIV8	0	5.39358634	2.764275215	21.99252668	2.601985272	55.20494885	0.405593042
CIV9	1	6.300305674	2.764275215	25.48843728	3.639891229	90.74451434	0.244528552
CMR1	1	5.665052485	3.27122116	15.19104353	4.638349705	56.88583398	0.311164934
CMR10	1	5.574926686	3.27122116	13.4000157	4.445686174	59.6286408	0.371365322
CMR2	1	6.223841419	3.27122116	12.28685718	4.491559464	53.92987785	0.347208535
CMR3	1	5.657919014	3.27122116	12.80858598	3.955276165	48.81430886	0.392610966
CMR4	1	6.174899641	3.27122116	37.97083788	2.275295829	73.87559731	0.232029954
CMR5	1	6.130000872	3.27122116	16.49984369	6.344547259	99.04953104	0.34382619
CMR6	0	6.032765754	3.27122116	11.12894386	6.593330793	60.31801459	0.348962235
CMR7	1	5.99969128	3.27122116	32.90353112	2.913252815	77.16749915	0.257260114
CMR8	1	6.019229599	3.27122116	9.388835645	5.613209518	45.93912182	0.334829336
CMR9	1	5.895736119	3.27122116	12.72865352	7.073321391	85.2776075	0.381087358
COD1	0	6.677685546	0.069635832	12.83040858	3.54280464	44.76771144	0.407255937
COD2	0	6.416157297	0.069635832	14.18745567	2.928805885	43.74263506	0.35125575
COD3	1	6.614535337	0.069635832	15.27883954	3.988769063	60.45033028	0.450000554
COD4	0	6.484933825	0.069635832	12.21266499	3.597593181	41.65122855	0.433942529
COD5	1	6.54418302	0.069635832	13.43062884	3.818528296	48.36671404	0.384158425
COD6	1	6.577379258	0.069635832	9.564605702	3.08679371	25.31882526	0.359882218
COD7	0	6.641593056	0.069635832	15.80704832	3.830189028	60.62118376	0.225497229
COD8	1	6.845232799	0.069635832	5.849151831	3.860591829	21.90265297	0.428683188
COD9	1	6.707801933	0.069635832	9.639369239	3.994022325	37.29667069	0.45439245
COG1	0	5.320973521	1.98827204	15.73020431	3.131776465	51.77305483	0.351777479
COG10	0	4.61470958	1.98827204	13.85103415	3.740216715	51.88650762	0.432312766
COG2	1	4.425010974	1.98827204	13.35696316	3.915175471	52.74604785	0.394489372
COG3	0	4.952764133	1.98827204	14.91711819	3.522346763	52.72795585	0.397003314
COG4	0	5.552374247	1.98827204	17.23383387	2.419301967	43.99200801	0.251672684
COG5	0	4.749012894	1.98827204	13.20249392	3.923430773	55.61168182	0.345177889
COG6	0	4.686581768	1.98827204	15.7735816	3.662104464	57.59992554	0.40301847
COG7	0	5.156545498	1.98827204	13.67978444	3.367904895	49.49567359	0.341812728
COG8	0	5.015181727	1.98827204	14.89893866	3.816822208	56.84729322	0.348015495
COG9	0	5.917752334	1.98827204	15.7635213	3.545937531	55.72348026	0.3035999
DJI1	0	4.760266761	2.152947454	32.73760234	0.709226123	27.75528221	0.068720853
DJI2	0	4.853918954	2.152947454	38.29525357	1.017040562	45.41174659	0.061303939
DJI3	0	5.531579315	2.152947454	50.60436118	0.482031715	25.41692468	0.063954821
DJI4	0	4.422032019	2.152947454	50.20742699	0.368237033	17.42975364	0.068647604
DJI5	0	4.764399067	2.152947454	35.60938537	0.675698498	27.64029377	0.066938709
DZA1	0	5.477524309	2.152947454	44.97959968	0.193705533	7.308481047	0.088594162
DZA10	0	5.883325388	2.152947454	10.26441148	1.497305089	6.336141805	0.269560751
DZA11	0	5.685486764	2.152947454	8.254667946	1.239788958	8.703184779	0.155125717
DZA12	0	5.721969873	2.152947454	9.512264991	1.562173049	9.143286467	0.214567071
DZA13	0	5.777693743	2.152947454	10.21649834	1.44913132	6.271201331	0.279826858
DZA14	0	5.890087413	2.152947454	13.20704752	1.049599507	6.537747061	0.196641057
DZA15	0	5.856736354	2.152947454	8.199598638	1.614574189	7.392631337	0.215487263
DZA16	0	5.948080821	2.152947454	11.00052714	0.884686726	9.141425211	0.134022243
DZA17	0	5.240701856	2.152947454	8.400136402	0.760844731	4.961150429	0.102994661
DZA18	0	5.6971558	2.152947454	23.68327747	0.430055744	4.668216079	0.105385501
DZA19	0	5.498524268	2.152947454	11.16899377	1.864363538	9.117078623	0.271917237
DZA2	0	5.770700452	2.152947454	11.09816848	1.433614032	6.274942466	0.21014966
DZA20	0	5.455311706	2.152947454	28.32780265	0.403249388	8.758605701	0.112307031
DZA21	0	5.564610013	2.152947454	9.030242158	1.776799964	8.150287051	0.263889779
DZA22	0	4.598719932	2.152947454	29.42245822	0.200853031	4.878318721	0.07698628
DZA23	0	5.68545333	2.152947454	10.50899883	2.07244986	8.899839694	0.311693609
DZA24	0	5.466339664	2.152947454	6.485968936	1.238446009	6.911906193	0.171585101
DZA25	0	5.551346343	2.152947454	12.13679537	0.776989295	8.720798054	0.115568063
DZA26	0	5.876634278	2.152947454	14.78887497	0.933773568	12.7034356	0.128657942
DZA27	0	5.772282954	2.152947454	12.37342716	0.91551291	5.781974215	0.184344141
DZA28	0	5.799509525	2.152947454	7.855243994	1.53401864	6.984216966	0.19246344
DZA29	0	5.766864891	2.152947454	8.233703303	1.707903879	7.596314646	0.209633305
DZA3	0	5.446954911	2.152947454	12.56441052	0.8106713	4.226756079	0.189321597
DZA30	0	5.757040348	2.152947454	12.36786958	0.901211285	4.13503307	0.194355371
DZA31	0	5.16965261	2.152947454	11.07749614	0.632967408	5.728887489	0.099452992
DZA32	0	6.042676781	2.152947454	12.90149172	0.849653545	4.15221235	0.16635398
DZA33	0	5.61662451	2.152947454	31.24912758	0.277799728	4.098049748	0.100201887
DZA34	0	5.691676342	2.152947454	6.934240653	1.310025112	7.215230692	0.175895677
DZA35	0	5.748041069	2.152947454	15.31044106	0.997521626	8.229371806	0.181329722
DZA36	0	5.396384798	2.152947454	8.654570212	0.954412903	5.552236381	0.168376033
DZA37	0	6.055372568	2.152947454	6.343163323	1.420617172	6.327606647	0.183016899
DZA38	0	5.660611101	2.152947454	10.21541467	0.948459882	6.445394733	0.183141149
DZA39	0	5.839209954	2.152947454	10.03010185	1.694621361	7.120373002	0.314026474
DZA4	0	6.355273264	2.152947454	10.49609295	1.37406093	6.034636755	0.223238981
DZA40	0	5.525836885	2.152947454	7.005082915	1.743091415	6.921223875	0.207298907
DZA41	0	5.115097241	2.152947454	22.25371235	0.211933321	5.821498579	0.080151982
DZA42	0	5.695546978	2.152947454	7.162402883	1.156327077	6.670122077	0.168937704
DZA43	0	5.805035407	2.152947454	7.521830539	0.953615468	5.47075998	0.167175774
DZA44	0	4.607081804	2.152947454	27.43956559	0.260293225	3.53304841	0.102399071
DZA45	0	5.669235638	2.152947454	8.840180549	1.255646441	3.969690111	0.259538292
DZA46	0	5.354380432	2.152947454	7.299357021	1.147495901	5.90921476	0.16881803
DZA47	0	5.931286738	2.152947454	8.944561065	1.71777616	6.990826656	0.298554393
DZA48	0	5.856313778	2.152947454	9.905346177	0.844393039	4.210059997	0.193866917
DZA5	0	5.682828757	2.152947454	12.01143708	1.656840856	8.072139623	0.254615226
DZA6	0	5.933377842	2.152947454	7.082282055	1.136067807	6.222296772	0.167533496
DZA7	0	5.31729774	2.152947454	34.41583638	0.335372179	8.686640134	0.07920625
DZA8	0	5.846466818	2.152947454	9.454583036	1.618031242	8.238310176	0.267929324
DZA9	0	5.740526944	2.152947454	25.78333913	0.661409486	12.64643514	0.121463154
EGY1	0	6.62750097	2.152947454	14.04938232	0.134550181	1.109141414	0.355102146
EGY10	0	6.534083111	2.152947454	17.83625369	0.033863174	0.426839508	0.300970036
EGY11	0	6.764000376	2.152947454	25.55413566	0.081433751	1.23681167	0.099984208
EGY12	0	6.521389202	2.152947454	15.93398262	0.099568562	1.127826495	0.297411376
EGY13	0	5.52143322	2.152947454	24.8319171	0.032822832	0.880252446	0.195433383
EGY14	0	5.737931596	2.152947454	27.42390349	0.083107508	0.847454849	0.085378236
EGY15	0	6.642872492	2.152947454	14.18105909	0.157140296	1.330064107	0.330000121
EGY16	0	5.831656391	2.152947454	27.05398715	0.045171602	1.630220872	0.186045468
EGY17	0	6.439766018	2.152947454	17.34042529	0.030625159	0.456271007	0.294648007
EGY18	0	6.249143735	2.152947454	17.3489825	0.050078661	0.540606014	0.302306649
EGY19	0	3.622010259	2.152947454	15.61137105	0.1116904	0.553366756	0.094667695
EGY2	0	5.370941933	2.152947454	28.93388218	0.028418466	0.642566355	0.078307288
EGY20	0	6.068898584	2.152947454	13.65216663	0.12863087	0.88645632	0.341420375
EGY21	0	5.077161945	2.152947454	26.63401704	0.031586964	0.45272129	0.071431072
EGY22	0	6.388499252	2.152947454	13.62609977	0.215681089	1.554825399	0.397408067
EGY23	0	5.432115539	2.152947454	14.6276314	0.182425011	0.868382159	0.104706715
EGY24	0	6.456993705	2.152947454	22.74452448	0.025644309	0.53445252	0.246225606
EGY25	0	5.216609634	2.152947454	14.17014223	0.197118956	0.651369294	0.112130694
EGY26	0	6.467759735	2.152947454	17.19718514	0.03661465	0.509805058	0.291979319
EGY3	0	6.587433149	2.152947454	14.34727432	0.260613887	1.895087557	0.370761936
EGY4	0	6.31089469	2.152947454	17.67327312	0.072451347	0.713541355	0.295817036
EGY5	0	6.524950996	2.152947454	14.28949694	0.143256974	1.303264259	0.348250639
EGY6	0	6.522341787	2.152947454	18.14064917	0.506648623	3.332898476	0.181464071
EGY7	0	5.831874077	2.152947454	18.91356211	0.091922158	0.920923148	0.154026913
EGY8	0	6.678325925	2.152947454	20.70790989	0.083205915	1.122534136	0.178324261
EGY9	0	6.432452331	2.152947454	14.35968397	0.113845922	1.223573836	0.35199073
ERI1	0	5.795221471	2.152947454	3.276807934	0.967178128	2.94964337	0.147656809
ERI2	0	5.747671899	2.152947454	18.04241032	0.703156587	14.52039958	0.114977751
ERI3	0	4.926728342	2.152947454	31.26648344	0.268272592	9.817555097	0.059862236
ERI4	0	5.794441583	2.152947454	31.48171142	1.506655878	35.49796797	0.15840851
ERI5	0	5.910198563	2.152947454	4.901174039	1.414728595	6.045453905	0.153514736
ERI6	0	5.664764625	2.152947454	19.5510578	1.121695015	17.46157402	0.126996554
ESH1	0	4.476671021	2.152947454	23.21338891	0.294967963	5.919063944	0.068288682
ESH2	0	4.594979714	2.152947454	19.27800324	0.301175839	5.402320124	0.066799228
ESH3	0	5.135629558	2.152947454	17.1926378	0.154419382	1.790373024	0.072460557
ESH4	0	4.768048676	2.152947454	16.92024402	0.149653892	2.536872113	0.053072686
ETH1	0	6.332810245	2.152947454	2.566719584	2.293428644	5.102472991	0.21231458
ETH10	1	7.022418308	2.152947454	3.887375795	2.999923009	11.23023343	0.363080129
ETH11	0	6.501697469	2.152947454	4.206090489	1.759695506	5.906142151	0.191073368
ETH2	0	6.031885402	2.152947454	15.49668044	1.373069074	22.95904209	0.13876945
ETH3	0	7.146750051	2.152947454	3.564983497	2.19793049	5.744353544	0.232236161
ETH4	0	5.75233074	2.152947454	16.95340263	2.996174725	32.49542318	0.322787294
ETH5	0	5.409512683	2.152947454	11.03792342	1.80699063	20.95540077	0.17526221
ETH6	0	5.25410489	2.152947454	17.2854355	3.380619582	50.67603105	0.338777315
ETH7	0	5.131018244	2.152947454	4.607855857	2.268359471	9.479343174	0.268768395
ETH8	0	7.280502871	2.152947454	4.522198669	2.577011545	10.329503	0.31198654
ETH9	0	6.530759431	2.152947454	16.47739365	1.174815259	17.98553736	0.165809194
GAB1	0	5.433368153	2.817001479	18.58722328	5.405453688	98.26331603	0.31065675
GAB2	0	4.775182504	2.817001479	14.20134142	4.562730664	66.35086381	0.392869648
GAB3	0	4.390302171	2.817001479	16.59669954	3.946624535	66.44447517	0.336188162
GAB4	0	4.661865966	2.817001479	15.09337023	4.587769862	71.88118668	0.337219247
GAB5	0	4.387870227	2.817001479	15.03465046	3.480732835	55.43087947	0.384103567
GAB6	1	4.46021882	2.817001479	14.80352387	3.792441682	57.31821506	0.354999279
GAB7	0	4.401138959	2.817001479	14.29150134	4.144136917	61.07097124	0.40661654
GAB8	0	4.761407596	2.817001479	17.7102361	3.931686206	70.96760253	0.289659959
GAB9	0	4.793043185	2.817001479	13.58040143	4.291599682	58.95013136	0.349801695
GHA1	1	6.404637685	1.238179418	24.31791126	2.989990949	71.38010035	0.397516981
GHA10	0	6.11132133	1.238179418	22.43087025	2.856253579	63.2188513	0.44097597
GHA2	1	6.017351557	1.238179418	23.38578573	2.725105079	60.33605697	0.410168752
GHA3	0	6.040746503	1.238179418	22.73607039	2.388488757	52.77323476	0.444333745
GHA4	1	6.043718672	1.238179418	22.14505672	2.966782403	64.63528081	0.452712501
GHA5	1	6.317244152	1.238179418	31.68689159	1.61675124	49.31862992	0.244536966
GHA6	1	5.9829838	1.238179418	29.65031699	2.791707943	69.64216759	0.289229831
GHA7	1	5.604218897	1.238179418	31.94084726	2.64234937	69.14248011	0.249934835
GHA8	1	5.358633324	1.238179418	27.71354127	2.692777798	63.55605986	0.26865375
GHA9	1	5.953296456	1.238179418	25.27274503	2.6831797	64.25250825	0.345420735
GIN1	1	5.588283596	1.472738301	25.88715519	2.896936105	57.56327804	0.369712795
GIN2	1	5.683287825	1.472738301	26.60280051	3.815578282	75.75586225	0.206548021
GIN3	1	5.537015994	1.472738301	20.55746232	2.043275457	33.63765582	0.375731695
GIN4	1	5.778115308	1.472738301	22.73863261	1.95947185	37.10490203	0.326448897
GIN5	1	5.777263909	1.472738301	21.61615538	2.752911859	46.13438188	0.408722886
GIN6	0	5.698680693	1.472738301	20.71091652	2.751218956	41.34258549	0.355287356
GIN7	1	5.584407579	1.472738301	18.55590005	2.35766244	32.68445916	0.384895252
GIN8	1	5.936408116	1.472738301	15.15945632	2.257280075	31.98265468	0.437266915
GMB1	0	5.097685769	0.632093366	23.25107507	2.094250335	53.0124027	0.258066797
GMB2	0	4.650085491	0.632093366	22.83609822	2.390353519	52.51365252	0.272573392
GMB3	0	4.939774974	0.632093366	28.82211097	2.238494519	57.98438385	0.272822733
GMB4	0	4.966908242	0.632093366	20.31626518	2.26293675	46.61446328	0.250479925
GMB5	0	4.873422703	0.632093366	33.8385449	2.21135936	60.88304452	0.278274889
GMB6	0	5.381205256	0.632093366	22.00751437	2.18512039	52.25178999	0.292342509
GNB1	0	5.229892097	2.152947454	30.45950866	2.830549738	74.16331967	0.383332709
GNB2	0	4.857066295	2.152947454	22.13886198	3.012639223	63.08393199	0.285465586
GNB3	0	5.384117051	2.152947454	28.79707714	2.909766042	70.43182354	0.26970625
GNB4	0	4.409097218	2.152947454	19.80473842	2.841181224	55.45388478	0.319966783
GNB5	0	5.15402583	2.152947454	23.83308245	2.980498806	66.96164499	0.333541443
GNB6	0	5.212513855	2.152947454	31.22072018	2.85521162	72.22440903	0.359522101
GNB7	0	5.228939432	2.152947454	28.38423002	2.838751254	70.84967213	0.37433076
GNB8	0	4.699651153	2.152947454	25.95388158	2.944923852	67.88145678	0.357784166
GNB9	0	4.896915619	2.152947454	23.63236184	2.716112926	58.82684565	0.356736107
GNQ2	0	4.914667382	0.11776539	14.09111529	5.527246147	74.2486489	0.362486865
GNQ3	0	3.994353044	0.11776539	13.79670155	6.145148841	81.90408515	0.369738246
GNQ4	0	4.820666078	0.11776539	14.2899142	5.637239052	82.13150693	0.365578688
GNQ5	0	4.977369295	0.11776539	14.14125926	4.649558873	66.12941748	0.357249313
GNQ6	0	5.039751886	0.11776539	13.40548785	4.933839962	66.83812332	0.328484324
GNQ7	0	4.832885024	0.11776539	13.77128229	5.095633768	71.12861721	0.367040856
KEN1	0	6.516562434	2.152947454	6.952867655	1.855204711	12.02836381	0.360630636
KEN2	0	6.33549443	2.152947454	19.87408021	1.578378272	30.47403684	0.299835148
KEN3	0	6.610645829	2.152947454	10.82929296	1.763804261	18.10151583	0.297024077
KEN4	0	6.28665467	2.152947454	5.879710629	1.794345878	9.91632473	0.240711297
KEN5	0	5.915435627	2.152947454	31.77889638	1.076590473	30.83135877	0.187279504
KEN6	0	6.586013676	2.152947454	6.416745749	3.83635031	23.37549203	0.355236764
KEN7	1	6.770108054	2.152947454	6.435090306	2.519950083	15.11768777	0.325416431
KEN8	0	6.472163583	2.152947454	6.267672411	4.303132886	24.88595683	0.387640946
LBR1	0	4.792769662	0.813018601	15.95030667	1.19687391	18.37401966	0.433215181
LBR10	0	4.757720696	0.813018601	18.8333054	3.774970372	69.16351078	0.401291175
LBR11	1	5.761856015	0.813018601	21.05224158	1.037634394	20.64395611	0.241921885
LBR12	1	5.362953917	0.813018601	16.24215674	2.148571834	33.74839236	0.480191123
LBR13	0	4.577070405	0.813018601	16.46286673	2.013155574	32.52446786	0.422226018
LBR14	1	4.641891131	0.813018601	16.80089536	3.938807205	65.27784831	0.448371434
LBR15	0	4.769576218	0.813018601	17.58573141	3.26963222	55.89959176	0.386955749
LBR2	1	5.127624512	0.813018601	16.11732271	1.949125216	30.37168977	0.466251947
LBR3	1	4.654009271	0.813018601	14.56236298	1.779014021	24.87850631	0.449877956
LBR4	1	4.70531117	0.813018601	15.66858091	1.449443958	21.80964529	0.437770934
LBR5	1	5.023572781	0.813018601	16.65421008	1.575534406	25.65681889	0.431122808
LBR6	1	4.84569693	0.813018601	16.50066149	3.08454681	49.4069984	0.460164561
LBR7	0	4.541847405	0.813018601	18.35560689	3.542542103	63.34512274	0.394203945
LBR8	1	5.105469615	0.813018601	14.02104876	2.119096296	28.29496764	0.469403767
LBR9	1	5.038872836	0.813018601	17.10696743	1.438297825	23.93885337	0.438179104
LBY1	0	5.092830121	2.152947454	19.82723675	0.220419776	1.630783306	0.104795425
LBY10	0	4.225675182	2.152947454	11.33124112	0.565309703	1.595631655	0.20488638
LBY11	0	4.170887215	2.152947454	27.62192919	0.14171419	2.36396336	0.10706746
LBY12	0	5.077407759	2.152947454	20.57506231	0.413890451	3.232841269	0.110959296
LBY13	0	4.784175277	2.152947454	30.72647776	0.189636573	4.727591767	0.088052593
LBY14	0	5.360362716	2.152947454	23.64762168	0.483604018	3.258518451	0.201529909
LBY15	0	3.695426147	2.152947454	22.81162163	0.445879892	4.567103468	0.097759417
LBY16	0	3.978912532	2.152947454	22.93528781	0.487317665	3.145385724	0.159676244
LBY17	0	5.041517714	2.152947454	14.9140464	0.233638671	1.043788351	0.114448642
LBY18	0	4.396554648	2.152947454	20.97157373	0.202995888	2.398418265	0.100493464
LBY19	0	4.260833849	2.152947454	15.12378097	0.382633748	2.674548046	0.109285886
LBY2	0	5.084365402	2.152947454	15.36543335	0.223821761	0.998243502	0.089666902
LBY20	0	4.258696899	2.152947454	39.23703366	0.21156094	7.870028724	0.078116329
LBY21	0	5.519632464	2.152947454	20.10432128	0.708585979	5.123933864	0.133951786
LBY22	0	4.688101135	2.152947454	17.58359409	0.258707703	3.136480337	0.107505906
LBY23	0	4.797406165	2.152947454	25.42089542	0.168138816	3.839424932	0.095674684
LBY24	0	4.683364766	2.152947454	25.06071055	0.32517598	2.72931919	0.09915098
LBY25	0	5.016379252	2.152947454	28.28297433	0.104005949	2.089448003	0.105658295
LBY26	0	5.154307014	2.152947454	20.04390514	0.417856276	3.000778125	0.159626324
LBY27	0	5.057410724	2.152947454	21.54075749	0.360972741	2.729782664	0.110684026
LBY28	0	5.667572993	2.152947454	18.65861767	0.425187617	2.454344337	0.122405405
LBY29	0	5.772150508	2.152947454	25.98759466	0.443408017	3.470342476	0.20202001
LBY3	0	5.713831666	2.152947454	24.23475756	0.621217094	4.121116741	0.121370125
LBY30	0	4.982022179	2.152947454	20.20342609	0.421983437	3.434787306	0.115247823
LBY31	0	4.773426382	2.152947454	27.43027841	0.141077968	3.96675329	0.0957314
LBY32	0	3.956770724	2.152947454	25.38275334	0.429184714	4.036875164	0.105040339
LBY4	0	5.372518489	2.152947454	12.39483091	0.833181268	2.728738254	0.224654656
LBY5	0	5.154961164	2.152947454	23.88784661	0.474980102	4.615785947	0.133603669
LBY6	0	4.608246079	2.152947454	25.58597798	0.138424674	2.565646765	0.091322506
LBY7	0	4.568705879	2.152947454	27.30981545	0.026372333	0.512605116	0.087232662
LBY8	0	5.153592826	2.152947454	15.00451652	0.333867447	1.608937788	0.208226548
LBY9	0	5.534286256	2.152947454	18.25561498	0.49649642	2.922211878	0.165599769
LSO1	0	5.327288218	2.152947454	2.186745576	1.629180936	5.155935357	0.220434215
LSO10	0	5.045147092	2.152947454	0.641174445	1.893076759	1.797125045	0.183979762
LSO2	0	4.98368849	2.152947454	0.636039972	2.033260639	1.914701493	0.225887002
LSO3	0	5.39358279	2.152947454	2.019052363	1.718520901	5.157398536	0.226082686
LSO4	0	5.218225482	2.152947454	1.767574934	1.557283219	3.862506125	0.172577625
LSO5	0	5.544966884	2.152947454	2.25644787	1.571932627	5.113818876	0.216046192
LSO6	0	5.169312453	2.152947454	1.47634319	1.677348972	3.451885973	0.172583471
LSO7	0	4.916201938	2.152947454	0.39659486	2.090801732	1.240841793	0.189647586
LSO8	0	4.805417737	2.152947454	0.669321308	1.993626688	2.067055339	0.218118697
LSO9	0	5.018188509	2.152947454	1.025955965	1.74381348	2.499331064	0.184428006
Mar-01	0	6.184432215	2.152947454	6.712681867	0.86409509	2.637624964	0.209252971
Mar-10	0	6.22090397	2.152947454	9.525050122	0.911598659	4.380749055	0.165114426
Mar-11	0	6.302334788	2.152947454	6.880946772	1.176743158	3.40195702	0.225835628
Mar-12	0	6.419373756	2.152947454	10.09955837	0.576888797	3.083828547	0.137261135
Mar-13	0	6.078119226	2.152947454	8.671003519	0.899404932	5.543263504	0.224537603
Mar-14	0	6.314485112	2.152947454	5.289868976	1.392250481	2.654867271	0.260394566
Mar-15	0	6.150374918	2.152947454	7.483073822	1.366590715	3.985289074	0.193525141
Mar-02	0	6.220115495	2.152947454	8.725704915	0.664306266	2.49486729	0.223996684
Mar-03	0	6.142422188	2.152947454	8.992768655	1.309894234	5.537925752	0.203155308
Mar-04	0	6.207474909	2.152947454	6.744926103	1.274208873	3.526673087	0.255734015
Mar-05	0	6.457733316	2.152947454	7.664956112	0.943149387	3.382351307	0.149960614
Mar-06	0	5.531795581	2.152947454	13.16631788	0.388187374	3.260249022	0.07714111
Mar-07	0	3.266457314	2.152947454	10.57351853	0.238323429	2.047190888	0.080543014
Mar-08	0	6.427177127	2.152947454	11.55439913	0.64696817	4.293019562	0.151723074
Mar-09	0	6.256356557	2.152947454	7.244776117	0.970990247	4.427453518	0.177955308
MLI1	1	5.810194343	0.742467944	35.93495337	2.470744745	74.70463969	0.140677734
MLI2	0	5.41296535	0.742467944	52.72029099	0.778043126	50.0283392	0.105166148
MLI3	1	5.737223793	0.742467944	38.99111091	1.869693248	58.93857506	0.232716631
MLI4	0	4.50695229	0.742467944	53.57402651	0.543977509	39.94933595	0.086978034
MLI5	1	5.784539639	0.742467944	33.3408426	2.205781079	58.24473765	0.237343376
MLI6	0	5.822294245	0.742467944	43.60159705	1.699072139	69.46329831	0.167935322
MLI7	0	5.843542703	0.742467944	35.78687447	1.9091345	57.05153938	0.206121145
MLI8	1	5.872782079	0.742467944	29.84053007	2.537573153	61.8527563	0.276421682
MLI9	0	5.50989808	0.742467944	44.26473746	0.930983223	51.92215526	0.122701383
MOZ1	0	6.098314583	2.152947454	17.49284054	2.409583619	46.76692982	0.327799425
MOZ10	0	6.47610343	2.152947454	14.79721997	2.494804283	40.18132922	0.357884313
MOZ2	0	5.9730893	2.152947454	16.31363754	1.334508806	26.93003724	0.334940727
MOZ3	0	5.983705625	2.152947454	16.84893184	1.456216745	31.78464827	0.359994126
MOZ4	0	6.038515648	2.152947454	12.39270769	1.883909188	28.53647702	0.355801201
MOZ5	0	6.25842366	2.152947454	11.35433134	1.471285183	21.26929483	0.269607661
MOZ6	0	6.493100799	2.152947454	17.68175754	2.568815233	50.82210431	0.313987868
MOZ7	0	5.964920903	2.152947454	9.847697179	2.562288576	25.40713073	0.308822234
MOZ8	0	6.104948446	2.152947454	15.10963069	2.376722692	42.04855281	0.31896247
MOZ9	0	6.153178156	2.152947454	12.98190555	2.171280961	30.19977347	0.295535318
MRT1	0	4.624567211	2.152947454	47.9899407	0.328030893	17.53123941	0.064752971
MRT10	0	5.626838275	2.152947454	40.53727161	0.287080308	14.89186753	0.085906883
MRT11	0	4.632450914	2.152947454	54.70389443	0.588007022	37.16245072	0.098168385
MRT12	0	4.571271593	2.152947454	29.89978362	0.224133443	5.99059998	0.07119964
MRT13	0	5.232174733	2.152947454	39.58607583	0.59394055	27.91237344	0.150056782
MRT2	0	5.237727906	2.152947454	54.68293332	1.008653924	55.93249204	0.140592466
MRT3	0	5.213535706	2.152947454	54.19179333	0.795971723	43.98675791	0.138929037
MRT4	0	4.721244474	2.152947454	23.85189189	0.166710266	4.810051337	0.075839938
MRT5	0	5.260103791	2.152947454	53.21929905	0.999801885	51.2875745	0.140575926
MRT6	0	5.127505886	2.152947454	54.69073615	1.322668287	66.6644089	0.16531591
MRT7	0	5.281129048	2.152947454	43.20719908	1.027462524	49.55344158	0.138477379
MRT8	0	5.185127024	2.152947454	47.07944028	1.118650542	51.89789117	0.16417546
MRT9	0	3.89412364	2.152947454	47.58277832	0.306253261	16.94670164	0.064157464
MWI1	0	5.382816925	2.152947454	15.64022397	2.26431226	38.51268838	0.296729268
MWI10	0	6.10311918	2.152947454	7.364239716	2.582884829	19.99382198	0.251989742
MWI11	0	5.543563206	2.152947454	11.62437724	2.188146204	28.17203698	0.290307701
MWI12	0	5.755759807	2.152947454	11.19280614	2.360776775	28.10633842	0.289352117
MWI13	0	5.481531492	2.152947454	7.439545847	2.772332817	21.99108709	0.310750452
MWI14	0	5.600223051	2.152947454	9.090224792	2.19520763	22.31628358	0.319788572
MWI15	0	5.1005029	2.152947454	13.76535379	2.195510121	34.25935215	0.324633693
MWI16	0	5.766249435	2.152947454	6.10416232	2.572832389	16.04560497	0.287939547
MWI17	0	5.204424567	2.152947454	6.389599209	2.674962133	18.25276595	0.331114382
MWI18	0	5.341571249	2.152947454	10.41981117	2.465855217	24.84164449	0.265324865
MWI19	0	5.27878344	2.152947454	20.34361738	2.03931421	47.37089758	0.34909718
MWI2	0	5.882083147	2.152947454	9.519660547	2.25270351	24.30231437	0.321186169
MWI20	0	5.534426292	2.152947454	10.15782204	2.431792109	27.54615445	0.312136185
MWI21	0	5.198839302	2.152947454	7.498369689	2.493676726	19.20577431	0.276840573
MWI22	0	5.338109424	2.152947454	10.02098113	2.22924108	24.63595254	0.280790872
MWI23	0	5.080624016	2.152947454	5.866905466	2.541441557	14.7354536	0.291319889
MWI24	0	5.376722518	2.152947454	13.19546892	2.421465149	29.04287633	0.266132442
MWI25	0	5.640999626	2.152947454	9.488410752	2.133307858	23.97924671	0.360983437
MWI26	0	5.71591374	2.152947454	10.4916248	2.215798837	25.53439398	0.297159369
MWI3	0	5.527829356	2.152947454	21.66453631	2.110784638	50.63890125	0.329768809
MWI4	0	5.358001238	2.152947454	9.854119431	2.257312574	25.52851198	0.29756745
MWI5	0	5.094590741	2.152947454	6.669226007	2.995185612	18.88287108	0.313488591
MWI6	0	5.663372467	2.152947454	6.438344873	2.648672899	17.61083861	0.273677037
MWI7	0	5.596994086	2.152947454	6.73622573	2.519746283	17.28543284	0.263810327
MWI8	0	5.269637266	2.152947454	10.36424913	2.862415001	26.27215865	0.257461878
MWI9	0	5.656839416	2.152947454	8.108824184	2.475370627	21.38379503	0.26778695
NAM1	0	4.819356997	2.152947454	15.96754161	2.109428325	37.40204516	0.299119885
NAM10	0	5.27253626	2.152947454	15.91490345	1.428995406	26.92462682	0.185456424
NAM11	0	5.122295389	2.152947454	13.73760835	1.306198632	21.27187743	0.179566547
NAM12	0	5.119856286	2.152947454	13.7841731	1.423676529	23.58147689	0.211224904
NAM13	0	5.044578802	2.152947454	9.767327162	1.530221405	18.89887076	0.182721407
NAM2	0	4.945052764	2.152947454	10.01317832	0.653514813	8.649972354	0.089816755
NAM3	0	4.747050476	2.152947454	11.52607876	1.009588221	16.8210029	0.108924778
NAM4	0	4.754327747	2.152947454	10.89169599	0.47081711	6.928322672	0.071609638
NAM5	0	5.211273808	2.152947454	14.57524735	1.6499026	27.506536	0.257172051
NAM6	0	5.311398821	2.152947454	7.458895038	1.339250615	12.80242629	0.147637231
NAM7	0	4.747402889	2.152947454	11.01658917	1.476794674	19.40735206	0.157662021
NAM8	0	5.269978034	2.152947454	15.3594356	1.523275552	27.21099586	0.228929839
NAM9	0	4.745746777	2.152947454	9.123590941	1.267884277	15.99366367	0.178391298
NER1	0	5.358840323	0.260771115	46.32557109	0.55027042	35.42461604	0.090617417
NER2	0	5.345523113	0.260771115	44.87430241	1.114118269	56.38861065	0.164214287
NER3	0	5.96793543	0.260771115	41.73516112	1.763680977	68.06396841	0.186736987
NER4	0	6.148807744	0.260771115	40.71688768	1.492600884	62.15009496	0.175194015
NER5	0	5.758236817	0.260771115	42.89886941	1.458120591	61.26153289	0.151588665
NER6	0	6.088029285	0.260771115	40.75867921	1.276603842	52.72072839	0.136755696
NER7	0	6.058746637	0.260771115	46.46186558	1.408918532	66.59740167	0.142918782
NER8	0	6.118341911	0.260771115	39.79676234	1.415729942	61.64390516	0.163713836
NGA1	0	6.311447422	0.166838027	21.47481968	5.516004639	110.488367	0.343528173
NGA10	1	6.361921818	0.166838027	23.84436691	4.303100375	97.51770498	0.344426569
NGA11	0	6.195154961	0.166838027	24.14218998	4.99838889	108.9888252	0.299396989
NGA12	1	6.25823962	0.166838027	23.65802932	3.921796638	86.99942494	0.347585325
NGA13	0	6.237330223	0.166838027	19.29779233	3.951550154	71.54212819	0.401187319
NGA14	0	6.371567219	0.166838027	23.22577094	4.179443575	88.1531347	0.311898066
NGA15	0	6.005366139	0.166838027	21.47502068	3.807304273	70.94266671	0.276094987
NGA16	0	6.226833526	0.166838027	32.21789247	2.766587049	76.79802546	0.236202731
NGA17	1	6.34104951	0.166838027	22.90028106	5.191770397	110.9853078	0.339198359
NGA18	0	6.496901135	0.166838027	30.99400855	1.832680761	51.02218721	0.223100606
NGA19	0	6.502107224	0.166838027	21.07684811	3.766642638	63.8515857	0.278074401
NGA2	0	6.355589825	0.166838027	32.1970113	3.216944017	87.32958601	0.26318963
NGA20	1	6.721771125	0.166838027	27.9002445	2.269174271	51.85841205	0.221538661
NGA21	0	6.50675721	0.166838027	28.94888911	2.267981777	53.63132381	0.221050879
NGA22	0	6.365653032	0.166838027	36.38376517	2.423434594	68.65103817	0.240430291
NGA23	0	6.377665606	0.166838027	23.58688382	3.55579298	74.64279537	0.315423144
NGA24	0	6.093038777	0.166838027	26.27010469	3.466501432	78.81405447	0.29876867
NGA25	1	6.678336702	0.166838027	27.85348507	3.03925595	81.68820751	0.222351282
NGA26	0	6.112657986	0.166838027	25.27972424	3.4705044	75.15405935	0.285951771
NGA27	1	6.320941489	0.166838027	27.1018316	3.187778769	69.99368921	0.284500467
NGA28	1	6.293099775	0.166838027	24.88852243	3.28548125	78.00280562	0.34770506
NGA29	1	6.252979757	0.166838027	21.01742126	3.53482969	70.5834679	0.371609345
NGA3	0	6.436243415	0.166838027	20.09249501	6.26441696	117.755574	0.322574524
NGA30	0	6.396951359	0.166838027	21.20895459	3.739711969	74.25140889	0.380955106
NGA31	1	6.466532433	0.166838027	25.61485103	3.177936237	74.47734383	0.301159712
NGA32	1	6.250434543	0.166838027	20.17862567	3.291344423	57.27708508	0.252743679
NGA33	0	6.567250676	0.166838027	20.01037994	5.540919615	104.5938602	0.306189928
NGA34	1	6.289040102	0.166838027	36.86407582	1.702168878	52.00327909	0.205426842
NGA35	0	6.195483988	0.166838027	25.90759525	4.492498839	97.28661491	0.29211154
NGA36	0	4.212143773	0.166838027	35.93208923	1.145583942	43.5607782	0.228093292
NGA37	0	6.217541622	0.166838027	35.39378459	1.785380306	57.6998138	0.21167084
NGA38	0	6.372756369	0.166838027	31.01312303	2.46657205	58.7628845	0.237448214
NGA4	1	6.369536015	0.166838027	24.94940802	4.56245765	104.5908165	0.299437992
NGA5	1	6.41213697	0.166838027	29.63420169	2.403038851	62.47910792	0.246402797
NGA6	0	6.084154672	0.166838027	20.95380337	4.79144648	97.01687408	0.319055937
NGA7	1	6.30163214	0.166838027	25.99023171	4.43857788	100.2866721	0.297365538
NGA8	0	6.360560615	0.166838027	38.36092442	2.17251991	74.99128455	0.229346542
NGA9	1	6.000401751	0.166838027	21.14445787	6.412150002	124.7156349	0.335311163
RWA1	0	5.771207833	2.152947454	4.955935064	2.477475924	11.37713256	0.362859566
RWA10	0	5.885786014	2.152947454	3.927388443	2.541444174	9.308230958	0.391594348
RWA2	0	5.94199514	2.152947454	4.549673077	2.195435548	9.392269632	0.380999463
RWA3	0	5.699873915	2.152947454	5.339129998	3.166113998	15.38978721	0.380561726
RWA4	0	5.603269372	2.152947454	4.593243831	2.718315747	11.52607695	0.373148219
RWA5	0	5.859240028	2.152947454	3.692537547	2.625409596	9.144316679	0.40456861
RWA6	0	5.876803409	2.152947454	4.661230979	2.416567871	10.53009402	0.376874492
RWA7	0	5.808040515	2.152947454	5.563443542	2.093422681	10.8311642	0.368190424
RWA8	0	5.600637879	2.152947454	4.539106956	2.604543513	10.96942511	0.369240694
RWA9	0	6.078799213	2.152947454	5.012427745	2.424740011	11.22017083	0.34965353
SDN1	0	6.629490211	2.152947454	40.175502	0.933052099	33.32818904	0.149491293
SDN2	1	6.613761236	2.152947454	29.56579715	1.319447405	35.19149088	0.176107445
SDN3	0	6.419241215	2.152947454	38.20993124	0.787617462	28.81714825	0.128243285
SDN4	0	6.48351202	2.152947454	57.00940292	0.376855799	24.34965443	0.095626752
SDN5	1	6.374557106	2.152947454	40.36402062	1.149661892	44.16150549	0.160951719
SDN6	0	6.020304897	2.152947454	53.52055982	0.167580742	12.31770307	0.096540516
SEN1	1	6.051703798	1.466075217	24.44903635	1.225035502	33.98819806	0.198020251
SEN10	1	5.439693684	1.466075217	25.73880504	1.331988728	38.34563449	0.215484681
SEN11	0	5.407508545	1.466075217	22.42644061	3.068706441	67.67777949	0.238219389
SEN2	1	5.589139342	1.466075217	30.8913341	1.454080734	45.79527536	0.221764587
SEN3	1	5.38588138	1.466075217	26.71008351	1.733636474	46.38234444	0.236269091
SEN4	1	5.700789024	1.466075217	25.86913907	1.969819165	48.39842615	0.238913086
SEN5	1	5.685976711	1.466075217	30.34055445	2.636942508	68.62982878	0.31843563
SEN6	1	5.469085707	1.466075217	32.35879041	1.152085487	41.34054849	0.196318471
SEN7	0	5.377020827	1.466075217	37.09433662	1.332841979	46.90769754	0.18523926
SEN8	0	5.506139143	1.466075217	32.44863601	0.803045073	29.33129577	0.1363148
SEN9	1	5.406927799	1.466075217	33.61085825	2.012846572	55.96257748	0.261500976
SLE1	1	5.884427879	1.089058984	15.69447908	2.180384005	31.84427546	0.458491947
SLE2	1	6.061761191	1.089058984	20.70339663	2.648079678	45.34527472	0.423315638
SLE3	1	5.818114003	1.089058984	17.50210978	2.24163465	35.90823645	0.440752503
SLE4	0	5.790820716	1.089058984	18.20233414	2.722852235	44.10535163	0.358498337
SOM1	0	5.484967892	2.152947454	23.48673468	1.246859588	32.8693603	0.11051136
SOM10	0	5.547158665	2.152947454	38.27250991	0.996862868	33.94821863	0.265579047
SOM11	0	5.58498772	2.152947454	27.56477381	0.457185825	11.58816154	0.141692346
SOM12	0	4.927919969	2.152947454	24.94465713	0.482343382	11.56683803	0.120127776
SOM13	0	5.451168557	2.152947454	16.57234992	0.563988294	9.515505922	0.110719923
SOM14	0	5.662227015	2.152947454	27.39747708	1.061571497	25.5645556	0.248179262
SOM15	0	5.872002464	2.152947454	31.31037049	0.708927135	20.20600289	0.24752147
SOM16	0	5.190643375	2.152947454	23.73700029	0.62782955	13.95004531	0.115640539
SOM17	0	5.601478245	2.152947454	18.94431675	0.646497591	11.93811084	0.113575653
SOM18	0	5.734879525	2.152947454	13.02068537	1.195251273	16.41208489	0.123139114
SOM2	0	5.287983737	2.152947454	29.83086317	1.052990581	26.02072294	0.169380776
SOM3	0	5.83030263	2.152947454	28.7438172	0.505361151	13.69972466	0.194533203
SOM4	0	5.462558192	2.152947454	26.78979764	0.364460728	9.694037042	0.114744948
SOM5	0	5.769801084	2.152947454	29.15267407	1.313291058	32.30697234	0.233598708
SOM6	0	5.52176619	2.152947454	31.62469826	0.639804497	18.11202327	0.161880611
SOM7	0	5.489124806	2.152947454	37.84058283	1.070315609	34.5162737	0.177586222
SOM8	0	5.456192989	2.152947454	32.28169468	0.862628463	23.68909912	0.16955259
SOM9	0	5.285317358	2.152947454	37.69064574	1.300073026	43.36488577	0.301270703
SSD1	0	6.186503017	2.152947454	29.48322813	2.736455696	61.34451929	0.270948022
SSD2	1	6.171651199	2.152947454	18.03963156	2.909356761	44.99706948	0.329068652
SSD3	0	6.221779982	2.152947454	29.17732526	2.246495197	51.58431889	0.255968473
SWZ1	0	5.37146384	2.152947454	5.610734845	1.671769654	13.78734451	0.327348944
SWZ2	0	5.239870832	2.152947454	10.59939849	1.6604533	24.42336901	0.304513766
SWZ3	0	5.417930678	2.152947454	6.893299997	1.800174073	18.16195863	0.316463751
SWZ4	0	5.251730763	2.152947454	6.187817992	1.716943306	15.78355759	0.293364721
TCD1	0	5.387052687	0.440732202	49.19145451	1.282501495	61.98576195	0.164918021
TCD10	0	5.46979548	0.440732202	36.49209493	2.910911957	81.49306506	0.283373545
TCD11	0	5.548444688	0.440732202	39.35772097	2.493774524	78.33002541	0.249328104
TCD12	0	5.414208884	0.440732202	34.38826521	2.775437592	74.43845552	0.247970009
TCD13	0	5.442400114	0.440732202	35.5344944	2.980403416	80.39843191	0.263755335
TCD14	1	5.707565174	0.440732202	39.65289793	1.634144102	51.96810522	0.185560432
TCD15	0	5.155285619	0.440732202	32.5470232	2.366764981	54.01599236	0.245374279
TCD16	0	5.499521069	0.440732202	37.7330144	2.841676469	83.60336876	0.243549978
TCD17	0	5.745833592	0.440732202	52.22148667	1.817655079	83.75641186	0.16579377
TCD18	1	5.340974156	0.440732202	33.09682724	1.04750963	36.55599145	0.143823857
TCD2	0	5.138090519	0.440732202	44.68525807	0.219218623	13.72125159	0.088280718
TCD3	0	5.298505809	0.440732202	44.53801076	2.277445614	75.27305755	0.256686167
TCD4	0	5.40857139	0.440732202	33.87431312	2.323686967	58.61287088	0.233319278
TCD5	0	5.41586778	0.440732202	47.33157922	1.728054537	70.32092878	0.209765314
TCD6	0	5.454358791	0.440732202	54.8285093	1.009247545	64.65275801	0.146548685
TCD7	0	5.319795934	0.440732202	49.13133014	1.160392683	64.28278481	0.173820426
TCD8	0	5.43747907	0.440732202	34.15405641	2.936867628	78.48407927	0.255696278
TCD9	0	5.613758142	0.440732202	30.92518184	3.019463607	70.5375814	0.278392515
TGO1	1	5.366793477	6.333796019	24.04416124	3.291857489	69.23737322	0.307369722
TGO2	1	5.579469462	6.333796019	27.72327227	3.419977886	78.84430034	0.274804311
TGO3	1	5.938572402	6.333796019	27.46902104	2.405027379	62.97963923	0.303112196
TGO4	1	5.744573041	6.333796019	23.50098799	3.170386144	69.11316831	0.360694294
TGO5	1	5.468176473	6.333796019	33.82237697	2.769074297	76.52423575	0.252725172
TUN1	0	5.514177801	2.152947454	11.21908697	1.581010627	8.244384167	0.18720409
TUN10	0	5.074256355	2.152947454	27.85402133	0.374110138	6.470333443	0.128193768
TUN11	0	5.330707275	2.152947454	7.769959961	1.502925937	7.523239785	0.213298766
TUN12	0	5.495565178	2.152947454	16.34777529	0.860848061	7.51466121	0.163466574
TUN13	0	5.557122647	2.152947454	10.60436089	1.779677982	8.726378723	0.267238242
TUN14	0	5.554300822	2.152947454	20.14319057	0.436897482	3.517085746	0.105255864
TUN15	0	5.576864576	2.152947454	15.11735831	1.007215351	7.209866057	0.162166471
TUN16	0	5.760093344	2.152947454	9.732222136	1.452058009	6.635724555	0.26384642
TUN17	0	5.850357541	2.152947454	17.81663747	0.613455247	5.472518588	0.129291438
TUN18	0	5.515417423	2.152947454	14.14433876	0.807528512	9.269366807	0.152025972
TUN19	0	5.287451535	2.152947454	7.495595653	1.509898832	6.87115498	0.227155876
TUN2	0	5.401852736	2.152947454	9.049273963	1.82557875	7.323527982	0.25924669
TUN20	0	5.653507756	2.152947454	15.27731933	0.956690525	7.50240553	0.171207039
TUN21	0	5.075873505	2.152947454	20.63381896	0.335129575	2.724824705	0.10041941
TUN22	0	4.902153312	2.152947454	27.01749972	0.39699039	5.568210082	0.124628827
TUN23	0	5.864497835	2.152947454	12.30104702	1.594956505	9.052817494	0.20287342
TUN24	0	5.124980141	2.152947454	10.08902998	1.497410763	8.095667229	0.241308926
TUN3	0	5.619371739	2.152947454	12.07671658	1.534222205	9.296326116	0.240934876
TUN4	0	5.637697761	2.152947454	8.922632503	1.759679397	6.565665098	0.277153247
TUN5	0	5.453087702	2.152947454	18.53813267	0.563767336	5.113222677	0.136355509
TUN6	0	5.42840738	2.152947454	18.06617974	0.555354347	5.915920402	0.141090895
TUN7	0	5.535024602	2.152947454	9.939879117	1.957367522	8.374814422	0.270557616
TUN8	0	5.655622851	2.152947454	15.18068226	1.052786512	10.85056611	0.18012132
TUN9	0	5.532539514	2.152947454	8.020808808	1.070694505	7.26064022	0.165308777
TZA1	0	6.023783585	2.152947454	8.499562803	1.204782403	10.21378245	0.229700516
TZA10	0	5.159075537	2.152947454	18.0854851	1.881687195	34.21567316	0.375065342
TZA11	0	5.809789555	2.152947454	16.9738646	2.331438066	40.83335607	0.335942466
TZA12	0	5.932544273	2.152947454	7.897634901	1.342721454	10.9827109	0.237820993
TZA13	0	6.047375981	2.152947454	7.755654224	2.510712125	18.19255865	0.28248593
TZA14	0	6.225502557	2.152947454	7.832593626	2.694611096	18.50709805	0.30932659
TZA15	0	6.150539391	2.152947454	16.34168603	1.991425351	34.8819374	0.313550009
TZA16	0	5.966021409	2.152947454	18.06682891	2.600334757	49.85057924	0.338910944
TZA17	0	6.383231522	2.152947454	9.572963287	2.545099959	22.43147362	0.257148178
TZA18	0	5.861221314	2.152947454	20.76828881	2.222315317	46.49489951	0.340421995
TZA19	0	5.971042164	2.152947454	7.964111617	2.507375725	16.26162141	0.317404375
TZA2	0	6.309454299	2.152947454	20.05810465	2.152931223	41.85226727	0.281177178
TZA20	0	5.961781766	2.152947454	8.348186846	2.721892205	23.0314003	0.330179825
TZA21	0	6.361612533	2.152947454	11.43375278	2.41788224	24.41605867	0.241000385
TZA22	0	5.949752024	2.152947454	10.60409585	1.79207683	17.88926264	0.231328327
TZA23	0	6.14908784	2.152947454	12.52941829	2.372260804	24.82786128	0.264996957
TZA24	0	6.130016708	2.152947454	16.70415765	1.642888745	29.11038678	0.33505437
TZA25	0	4.888943482	2.152947454	19.31730684	2.729404899	52.95410357	0.423724523
TZA3	0	6.143342159	2.152947454	11.61289173	1.37239731	17.18398103	0.22425779
TZA4	0	6.097550112	2.152947454	6.15798202	2.303686637	14.80550032	0.295946493
TZA5	0	6.222196618	2.152947454	7.1848494	2.560610762	17.06854796	0.332924948
TZA6	0	5.182211307	2.152947454	17.93388546	1.723911245	30.35509646	0.357778346
TZA7	0	5.049673055	2.152947454	20.0770073	2.49336627	50.78284155	0.408380259
TZA8	0	6.136644614	2.152947454	8.145906508	2.597147135	17.0848841	0.348868252
TZA9	0	6.054610445	2.152947454	11.21266659	1.240441706	14.4321745	0.275665893
UGA1	0	5.218598357	2.152947454	17.39532163	3.161331831	47.34935435	0.358835815
UGA10	0	5.762963146	2.152947454	7.506822029	3.608430233	26.18889879	0.407175572
UGA11	0	5.501505195	2.152947454	6.955221951	3.316544958	22.68867299	0.418584118
UGA12	0	5.560798615	2.152947454	4.051304474	2.316195866	8.881616389	0.401335204
UGA13	0	5.467005333	2.152947454	4.582942636	3.115653573	13.86417409	0.502155683
UGA14	0	5.031963492	2.152947454	10.85067537	3.134056077	31.85713476	0.361322489
UGA15	0	4.394920435	2.152947454	7.212265593	3.56838067	25.68194134	0.198540332
UGA16	0	5.987763384	2.152947454	7.5080659	2.962047268	22.03647282	0.303804013
UGA17	0	5.7614436	2.152947454	8.14815167	3.241897372	25.47073061	0.400322582
UGA18	0	5.333460828	2.152947454	4.937697991	2.819904321	13.59504694	0.447597321
UGA19	0	5.187763684	2.152947454	4.239478759	3.016844796	12.47214649	0.466463379
UGA2	0	5.749222144	2.152947454	11.65435699	3.254648981	34.95312231	0.389216928
UGA20	0	5.189113301	2.152947454	5.544628955	2.737053336	13.13242006	0.363326802
UGA21	0	5.632874344	2.152947454	4.503386577	2.633062412	11.41818065	0.401915193
UGA22	0	5.378854298	2.152947454	10.19294872	3.202096656	30.07836703	0.305168266
UGA23	0	5.381797738	2.152947454	7.725537757	3.20511084	24.28376203	0.442696252
UGA24	0	5.52078222	2.152947454	6.489288217	3.206129797	20.26997532	0.487762857
UGA25	0	5.273282817	2.152947454	7.365229046	3.086354704	22.00744042	0.442361109
UGA26	0	5.24958596	2.152947454	4.001169326	2.901690489	11.04221907	0.449864718
UGA27	0	5.325067096	2.152947454	15.65843296	2.926638319	39.61017493	0.333465235
UGA28	0	5.486416925	2.152947454	11.91083868	1.674201378	17.85816639	0.254607927
UGA29	0	5.502669109	2.152947454	8.820729673	3.103716607	25.29427537	0.32355956
UGA3	0	5.823310737	2.152947454	13.2293391	2.997115872	35.4241934	0.372127385
UGA30	0	5.489004934	2.152947454	5.199393115	3.098651719	15.73867078	0.494902812
UGA31	0	2.262770854	2.152947454	10.67734909	2.744244098	28.74071414	0.052512697
UGA32	0	4.261425173	2.152947454	7.815244774	3.277896062	25.41046946	0.121996506
UGA33	0	5.784562095	2.152947454	11.56204556	3.272084194	34.81971044	0.345610878
UGA34	0	5.592511228	2.152947454	7.129624746	3.236001162	22.66890264	0.475270706
UGA35	0	5.802123398	2.152947454	5.850176484	2.677200931	15.32124009	0.382680634
UGA36	0	5.574743793	2.152947454	10.34575881	3.093019665	29.55802606	0.41156888
UGA37	0	5.421929953	2.152947454	6.268666566	3.428453472	21.03489376	0.385952991
UGA38	0	5.766159305	2.152947454	6.224210523	3.434827216	20.1288219	0.397982315
UGA39	0	5.947617337	2.152947454	5.382283944	2.423770818	12.61531295	0.39796925
UGA4	0	5.518804968	2.152947454	7.0299091	3.857818469	26.03280461	0.37959072
UGA40	0	5.191811204	2.152947454	12.05476144	1.884126141	19.9246813	0.243888278
UGA41	0	5.201751585	2.152947454	17.36607835	3.125066343	47.16674724	0.351848791
UGA42	0	5.522939917	2.152947454	6.227186784	2.87648578	17.67750649	0.44852449
UGA43	0	5.751176576	2.152947454	6.062082586	3.006643149	17.94898794	0.469280921
UGA44	0	5.80891235	2.152947454	6.641462236	3.299630857	21.77539255	0.460259822
UGA45	0	5.09982043	2.152947454	10.19005308	2.277209818	19.98580696	0.261809331
UGA46	0	5.016595599	2.152947454	9.372871789	2.693646886	24.05792202	0.373476064
UGA47	0	5.553902343	2.152947454	10.77589134	2.99958974	29.93171833	0.362790216
UGA48	0	5.489407003	2.152947454	5.457404801	2.325007588	12.19058422	0.406370085
UGA49	0	5.385481211	2.152947454	15.05416704	3.072593194	40.44631097	0.340958144
UGA5	0	5.241356478	2.152947454	5.778698881	3.18856708	18.08387475	0.471201958
UGA50	0	5.629046103	2.152947454	8.550476096	3.401697762	27.69540549	0.363416663
UGA51	0	5.584936505	2.152947454	6.289889931	2.587494017	15.87371245	0.375561702
UGA52	0	5.353393679	2.152947454	4.091143128	2.77250432	10.98672968	0.453540437
UGA53	0	5.168016775	2.152947454	5.980372865	2.564680435	14.87386998	0.374163542
UGA54	0	5.365103779	2.152947454	6.970765476	3.010643949	19.20138777	0.381857561
UGA55	0	5.480551629	2.152947454	10.46814892	3.128536171	30.72932813	0.336420796
UGA56	0	5.641424214	2.152947454	8.34027513	4.094419636	32.43993918	0.383673625
UGA57	0	5.868597575	2.152947454	6.335638437	3.009427805	18.8710128	0.418232596
UGA58	0	5.310902996	2.152947454	15.8587759	2.958297291	40.74134381	0.358445
UGA6	0	5.777234346	2.152947454	4.295063738	2.877658461	12.05447665	0.456340969
UGA7	0	5.252405575	2.152947454	6.99246857	4.291962059	28.65601367	0.400330098
UGA8	0	5.58924945	2.152947454	13.99275457	3.331324214	41.9235629	0.381900476
UGA9	0	5.448511272	2.152947454	8.095211035	3.050431209	23.50007564	0.429400555
ZAF1	0	6.734177296	2.152947454	3.958148274	1.751498668	8.829244183	0.277467543
ZAF10	0	6.581659725	2.152947454	5.034465626	0.990029857	3.288267064	0.219190678
ZAF2	0	6.88539268	2.152947454	3.192851938	1.646281796	7.854449089	0.210449623
ZAF3	0	6.900834193	2.152947454	5.369470994	2.053855894	15.09865997	0.298231302
ZAF4	0	6.634151708	2.152947454	11.16329228	1.383070827	21.79339123	0.25442012
ZAF5	0	6.444915935	2.152947454	5.076457066	1.558531809	11.65991668	0.265407118
ZAF6	0	6.449383448	2.152947454	6.37867591	1.440878768	12.94198933	0.203774521
ZAF7	0	5.86232815	2.152947454	7.653585736	1.043845156	10.07062722	0.138290946
ZAF8	0	6.366441507	2.152947454	3.777242202	1.546602375	8.596052077	0.200517915
ZMB1	0	5.995184465	2.152947454	9.02814891	2.460064612	20.19689158	0.323831739
ZMB2	0	6.148119507	2.152947454	8.619766106	2.806970864	19.73411429	0.296456421
ZMB3	0	6.061721919	2.152947454	9.889860273	2.705510521	25.6989407	0.31319669
ZMB4	0	5.831265315	2.152947454	9.302857663	2.819030679	20.81281369	0.343240019
ZMB5	0	6.059331433	2.152947454	8.212269428	2.194431788	18.58892253	0.271967041
ZMB6	0	5.715026605	2.152947454	8.375959063	3.000826515	21.06630504	0.359592318
ZMB7	0	6.055050074	2.152947454	7.756385453	2.963367893	19.761215	0.332058403
ZMB8	0	6.034394308	2.152947454	9.85317626	2.236278169	22.82674008	0.298354961
ZMB9	0	5.832566275	2.152947454	11.36368919	2.500409978	28.11103896	0.314398906
ZWE1	0	5.771229666	2.152947454	5.686417763	1.604775502	11.52489428	0.272747627
ZWE10	0	6.107009459	2.152947454	8.465427411	1.884002541	19.46290325	0.284774639
ZWE2	0	6.2203327	2.152947454	4.071670445	1.919888252	9.691483444	0.282093505
ZWE3	0	6.135255916	2.152947454	7.391335624	1.755091084	17.08283081	0.300755602
ZWE4	0	5.939644158	2.152947454	10.63592094	1.875795172	22.3837023	0.298447951
ZWE5	0	5.992031179	2.152947454	6.992099954	1.931979511	16.69369918	0.282386888
ZWE6	0	6.028592104	2.152947454	8.249467421	2.056462644	18.48875495	0.300624858
ZWE7	0	6.060659387	2.152947454	9.452127158	1.520023729	19.01826828	0.286575056
ZWE8	0	5.787088314	2.152947454	9.132142885	1.828044014	19.52885614	0.286459897
ZWE9	0	5.75848411	2.152947454	9.085260413	1.428851819	17.42644442	0.253673123
