# Supplementary material for: The seasonal influence of climate and environment on yellow fever transmission across Africa
Source: PLoS Negl Trop Dis. 2018 Mar 15;12(3):e0006284. doi: 10.1371/journal.pntd.0006284 (PMC5854243; doi:10.1371/journal.pntd.0006284)
Supplement: S4 Table — (CSV) [file pntd.0006284.s009.csv]

adm1 identifier	month	report	log10 of population	surveillance quality	temperature suitability index	rainfall delayed by one month	interaction of the temperature suitability index and rainfall delayed by one month	EVI
AGO1	1	0	5.280772778	0.003025194	16.13749127	2.588716964	41.7753974	0.382369851
AGO10	1	0	5.967819924	0.003025194	8.341790068	4.817597479	40.1873868	0.335616099
AGO11	1	1	6.090646873	0.003025194	17.86854485	1.528394955	27.3101938	0.150409682
AGO12	1	0	5.514071661	0.003025194	7.622979342	5.446347465	41.51739422	0.456859067
AGO13	1	0	5.206133341	0.003025194	6.309411311	5.988797416	37.78578616	0.43474012
AGO14	1	0	5.988781747	0.003025194	7.107349852	4.868412864	34.60151345	0.477855668
AGO15	1	0	5.540703714	0.003025194	6.126516198	6.336530467	38.82085654	0.413597643
AGO16	1	0	5.17737049	0.003025194	21.65556211	1.457150915	31.55542215	0.143544397
AGO17	1	0	5.97810439	0.003025194	10.45185761	4.905553624	51.27214799	0.476949542
AGO18	1	0	5.401677403	0.003025194	15.350762	3.884503018	59.6300813	0.393675604
AGO2	1	0	5.84372854	0.003025194	11.15900376	3.539077734	39.49258173	0.317290486
AGO3	1	0	6.093934877	0.003025194	4.440793864	6.57212962	29.18547289	0.414938549
AGO4	1	0	5.283286771	0.003025194	17.18481835	3.567489499	61.30665902	0.367488015
AGO5	1	0	5.132075328	0.003025194	10.04547001	5.528934887	55.54074959	0.348491199
AGO6	1	0	5.630973599	0.003025194	10.416456	4.137027168	43.09316147	0.467256702
AGO7	1	0	5.842681418	0.003025194	7.695423362	4.484870513	34.51297732	0.444300745
AGO8	1	0	5.395609275	0.003025194	15.32395371	4.01453285	61.51851556	0.258974693
AGO9	1	0	6.224699481	0.003025194	4.025496699	6.632248542	26.69809461	0.375608103
BDI1	1	0	5.428566441	2.152947454	5.186201442	4.075071214	21.13414021	0.448530284
BDI10	1	0	5.667934143	2.152947454	5.743923476	2.78156004	15.97706801	0.350015531
BDI11	1	0	5.520688614	2.152947454	5.474276839	4.822834855	26.40153315	0.443395787
BDI12	1	0	5.359380236	2.152947454	3.734309958	4.020653093	15.01436488	0.421390746
BDI13	1	0	5.646384207	2.152947454	4.636702633	3.282087718	15.21806476	0.406474584
BDI14	1	0	5.325638372	2.152947454	4.130317268	4.186260529	17.29058415	0.403019383
BDI15	1	0	5.743935559	2.152947454	4.537255356	3.364034408	15.26348313	0.427440891
BDI16	1	0	5.353201176	2.152947454	4.600383994	4.724907315	21.73638799	0.392778802
BDI17	1	0	5.449933636	2.152947454	4.311298994	4.395517128	18.95038857	0.400333853
BDI2	1	0	5.467185769	2.152947454	9.851429181	3.789286575	37.32988834	0.013156018
BDI3	1	0	5.609026255	2.152947454	5.32987643	3.86991155	20.62615036	0.449672376
BDI4	1	0	5.603484448	2.152947454	4.627353153	4.554851135	21.07690476	0.44425244
BDI5	1	0	5.189146415	2.152947454	4.652076621	3.746391284	17.4284993	0.430169566
BDI6	1	0	5.551521332	2.152947454	5.85282656	4.310145562	25.22653442	0.451489184
BDI7	1	0	5.763211535	2.152947454	4.118137344	4.291928954	17.6747529	0.373789443
BDI8	1	0	5.54650691	2.152947454	4.49977965	3.883843745	17.47644105	0.39996619
BDI9	1	0	5.6289511	2.152947454	4.020412075	3.771938168	15.16474576	0.408444862
BEN1	1	0	5.410117213	1.372704237	30.05897632	0	0	0.184240203
BEN10	1	0	5.572796574	1.372704237	29.78214033	0.625270552	18.62189533	0.220425049
BEN11	1	0	5.323384735	1.372704237	30.22636017	0.532778804	16.10396402	0.307411635
BEN12	1	0	5.485461075	1.372704237	32.25248852	0.360210087	11.6176717	0.258110004
BEN2	1	0	5.397751312	1.372704237	33.26475468	0	0	0.171114051
BEN3	1	0	5.611499499	1.372704237	30.22284915	0.622469839	18.81281205	0.207166648
BEN4	1	0	5.511208518	1.372704237	31.71150682	0	0	0.204373174
BEN5	1	0	5.445059833	1.372704237	33.54316197	0	0	0.240754829
BEN6	1	0	5.218145689	1.372704237	29.33618885	0	0	0.18146082
BEN7	1	0	5.386835394	1.372704237	30.49352188	0.567609991	17.30842768	0.317744477
BEN8	1	0	5.519207512	1.372704237	33.50354842	0.546484902	18.30918338	0.07077902
BEN9	1	0	5.350831051	1.372704237	28.71139793	0.52387157	15.04108511	0.319482342
BFA1	1	0	4.944634147	4.933594794	29.18715197	0	0	0.155532833
BFA10	1	0	5.001637453	4.933594794	23.59249903	0	0	0.164602918
BFA11	1	0	5.370646271	4.933594794	26.89769817	0	0	0.17077719
BFA12	1	0	4.824026216	4.933594794	27.5493376	0	0	0.145687681
BFA13	1	0	5.789137615	4.933594794	29.96410724	0	0	0.116778213
BFA14	1	0	5.062138702	4.933594794	25.37813455	0	0	0.195467792
BFA15	1	0	5.166331371	4.933594794	27.44707159	0	0	0.197054777
BFA16	1	0	4.499840452	4.933594794	16.65570047	0	0	0.155790083
BFA17	1	0	4.520848629	4.933594794	31.6749493	0	0	0.136113997
BFA18	1	0	4.975016934	4.933594794	25.08286217	0	0	0.16017369
BFA19	1	0	4.984807498	4.933594794	30.34465308	0	0	0.16184807
BFA2	1	0	5.160873415	4.933594794	18.81790971	0	0	0.134891162
BFA20	1	0	5.152540409	4.933594794	26.19231807	0	0	0.15418282
BFA21	1	0	4.762732708	4.933594794	21.50364857	0	0	0.155894055
BFA22	1	0	4.654516162	4.933594794	26.20095809	0	0	0.201428873
BFA23	1	0	4.857708781	4.933594794	18.97479697	0	0	0.121297788
BFA24	1	0	5.050608304	4.933594794	26.68675811	0	0	0.154679787
BFA25	1	0	4.756480291	4.933594794	29.51849116	0	0	0.152938441
BFA26	1	0	5.232266846	4.933594794	20.16498299	0	0	0.137830582
BFA27	1	0	4.848094565	4.933594794	25.60666543	0	0	0.138815233
BFA28	1	0	4.984669487	4.933594794	22.80497243	0	0	0.142751171
BFA29	1	0	5.012833553	4.933594794	17.89324441	0	0	0.110792824
BFA3	1	0	4.98093464	4.933594794	26.54381604	0	0	0.169514722
BFA30	1	0	5.105504946	4.933594794	20.97234792	0	0	0.151219084
BFA31	1	1	5.043335138	4.933594794	26.78377955	0	0	0.162210894
BFA32	1	0	5.088712088	4.933594794	27.08433335	0	0	0.144593969
BFA33	1	0	5.484105469	4.933594794	19.98593525	0	0	0.139577018
BFA34	1	0	5.119255784	4.933594794	17.78594487	0.01769047	0.314641724	0.116487999
BFA35	1	0	4.952710721	4.933594794	32.19067947	0	0	0.171940943
BFA36	1	0	5.270137758	4.933594794	17.45534646	0	0	0.117865699
BFA37	1	0	4.979374105	4.933594794	22.89568091	0	0	0.142185574
BFA38	1	0	5.138526096	4.933594794	24.51779359	0	0	0.157656126
BFA39	1	0	4.970643695	4.933594794	29.29354919	0	0	0.16223321
BFA4	1	0	4.990148568	4.933594794	25.06151433	0	0	0.162523973
BFA40	1	0	4.917087067	4.933594794	18.15513049	0	0	0.12963691
BFA41	1	0	5.401343978	4.933594794	20.86093704	0	0	0.126148899
BFA42	1	0	4.833023058	4.933594794	32.80436212	0	0	0.16873866
BFA43	1	0	4.890195842	4.933594794	19.30878963	0	0	0.143913472
BFA44	1	0	4.996570316	4.933594794	27.65917527	0	0	0.163999787
BFA5	1	0	4.629068209	4.933594794	25.91992769	0	0	0.158184625
BFA6	1	0	5.274014133	4.933594794	30.26979871	0	0	0.151571754
BFA7	1	0	5.300152968	4.933594794	25.2445243	0	0	0.156177118
BFA8	1	0	5.113540788	4.933594794	25.48710444	0	0	0.152161097
BFA9	1	0	5.202174276	4.933594794	19.83802856	0	0	0.141799567
BWA1	1	0	5.673609441	2.152947454	20.20579041	3.09040642	62.44410441	0.239397995
BWA2	1	0	4.442950575	2.152947454	21.24164867	2.715619908	57.68424402	0.211244352
BWA3	1	0	4.56879417	2.152947454	26.53656831	2.052352348	54.46238829	0.169562479
BWA4	1	0	4.816848357	2.152947454	23.13317967	2.623098646	60.68061228	0.231481417
BWA5	1	0	5.206482916	2.152947454	20.86576631	2.881947447	60.13404194	0.238025075
BWA6	1	0	5.04350005	2.152947454	16.60855838	3.854368063	64.01549701	0.288637743
BWA7	1	0	5.068020839	2.152947454	22.83874966	3.901336892	89.10165662	0.317816441
BWA8	1	0	5.423947378	2.152947454	18.7166518	2.86779324	53.67548751	0.224877485
BWA9	1	0	5.194050976	2.152947454	17.65397443	2.840170683	50.14030061	0.215330433
CAF1	1	0	4.386764066	7.940612889	35.5708012	0	0	0.190999124
CAF10	1	0	4.72754135	7.940612889	34.55681746	0.168328197	5.816886777	0.229448806
CAF11	1	0	5.036131654	7.940612889	20.33382082	0.212572023	4.322401427	0.2330425
CAF12	1	0	5.519787733	7.940612889	25.36735218	0.769688494	19.5249591	0.275922046
CAF13	1	0	5.136663058	7.940612889	28.03418225	0.342891908	9.612694239	0.23429787
CAF14	1	0	5.291215688	7.940612889	22.89195543	0	0	0.216888211
CAF15	1	0	5.233564188	7.940612889	31.70158807	0	0	0.206255776
CAF16	1	0	4.729163863	7.940612889	14.11812143	1.239308118	17.4967025	0.345103966
CAF17	1	0	4.365019693	7.940612889	30.55544356	0	0	0.161470088
CAF2	1	0	5.282922489	7.940612889	25.30779656	0.887365776	22.45727253	0.267028607
CAF3	1	0	5.111950779	7.940612889	25.06007976	0.899083864	22.53111334	0.260294265
CAF4	1	0	4.371992116	7.940612889	28.88954536	1.195510137	34.53774433	0.269903938
CAF5	1	0	4.60292546	7.940612889	26.09583842	0.225013332	5.871911554	0.256063368
CAF6	1	0	4.781447114	7.940612889	31.67949478	0.380377541	12.05016833	0.253711978
CAF7	1	0	5.070899789	7.940612889	19.68559461	1.007917035	19.84144615	0.28740497
CAF8	1	0	5.228386817	7.940612889	18.48874825	0.879965532	16.26946119	0.27054986
CAF9	1	0	4.926203052	7.940612889	20.74871736	0.881480701	18.28959393	0.318404392
CIV1	1	0	5.461862309	2.764275215	22.86175987	2.017909113	46.13295359	0.451036425
CIV10	1	0	5.495236279	2.764275215	22.12374919	0.472353399	10.45022813	0.375906257
CIV11	1	0	5.377016981	2.764275215	19.63882749	0.441347775	8.667552814	0.41473385
CIV12	1	0	5.339516769	2.764275215	22.94677526	1.11497957	25.58518561	0.431649469
CIV13	1	0	5.533704046	2.764275215	24.39178019	0.727127084	17.735924	0.389471296
CIV14	1	0	5.657788736	2.764275215	24.94749051	0	0	0.214093427
CIV15	1	0	5.556944501	2.764275215	21.26317296	2.048175405	43.55070788	0.448599202
CIV16	1	0	5.2207671	2.764275215	24.43903994	2.385138804	58.2905025	0.40323656
CIV17	1	0	5.753122605	2.764275215	26.41721039	0.200323929	5.291999378	0.257618607
CIV18	1	0	5.297690226	2.764275215	24.36967717	0.031420372	0.765704322	0.262949338
CIV19	1	0	5.53485834	2.764275215	26.27789478	0.292669952	7.690750204	0.309980128
CIV2	1	0	4.871799215	2.764275215	22.45080834	0	0	0.24454027
CIV3	1	0	5.849955823	2.764275215	20.54819654	1.847598468	37.96481645	0.431050523
CIV4	1	0	5.070552357	2.764275215	18.6978057	0	0	0.238272549
CIV5	1	0	5.691256589	2.764275215	18.55184727	0.322080567	5.975189488	0.400266402
CIV6	1	0	5.35570185	2.764275215	20.25268065	1.310025463	26.53152735	0.438226727
CIV7	1	0	5.727670574	2.764275215	20.41037613	0.428147215	8.738645698	0.400893781
CIV8	1	0	5.39358634	2.764275215	24.13046302	0.604963757	14.59805556	0.319920506
CIV9	1	0	6.300305674	2.764275215	28.39985023	2.57646668	73.17126783	0.238403329
CMR1	1	0	5.665052485	3.27122116	20.99110546	0	0	0.215803657
CMR10	1	0	5.574926686	3.27122116	14.16642664	2.139442389	30.30825366	0.342798803
CMR2	1	0	6.223841419	3.27122116	13.54978091	1.139319961	15.43753585	0.316035628
CMR3	1	0	5.657919014	3.27122116	14.93979548	1.142323202	17.06607501	0.331520617
CMR4	1	0	6.174899641	3.27122116	24.50638554	0	0	0.169282191
CMR5	1	0	6.130000872	3.27122116	19.26282677	0.033134574	0.638265559	0.317713307
CMR6	1	0	6.032765754	3.27122116	17.19636601	0.165209495	2.841002944	0.273032926
CMR7	1	0	5.99969128	3.27122116	28.45750354	0	0	0.186876781
CMR8	1	0	6.019229599	3.27122116	13.13958708	0	0	0.275461063
CMR9	1	1	5.895736119	3.27122116	15.15157156	0.268511465	4.068370676	0.356797696
COD1	1	0	6.677685546	0.069635832	12.48468596	4.816314907	60.13017912	0.442076939
COD2	1	0	6.416157297	0.069635832	14.99053424	4.847785074	72.67088815	0.409383037
COD3	1	0	6.614535337	0.069635832	16.6738773	2.837851383	47.31798575	0.394635109
COD4	1	0	6.484933825	0.069635832	11.01922087	4.998101497	55.07518432	0.482068736
COD5	1	0	6.54418302	0.069635832	11.88056431	5.376366827	63.87427183	0.4245963
COD6	1	0	6.577379258	0.069635832	6.931374961	6.488791602	44.97624763	0.438984594
COD7	1	0	6.641593056	0.069635832	15.32565003	5.408108613	82.88277992	0.242109026
COD8	1	0	6.845232799	0.069635832	5.676542299	4.270298995	24.24053287	0.446732462
COD9	1	0	6.707801933	0.069635832	11.74660806	2.337438679	27.45697602	0.408000414
COG1	1	0	5.320973521	1.98827204	16.40917957	5.316874662	87.2455511	0.421143764
COG10	1	0	4.61470958	1.98827204	14.17137654	2.679644836	37.97425597	0.383714205
COG2	1	1	4.425010974	1.98827204	13.32285065	4.599679649	61.28084498	0.374471961
COG3	1	0	4.952764133	1.98827204	15.04165883	4.116347489	61.91669454	0.377895604
COG4	1	0	5.552374247	1.98827204	18.06189503	4.967327323	89.71934467	0.290355685
COG5	1	0	4.749012894	1.98827204	14.66353033	6.482493062	95.05623363	0.402889823
COG6	1	0	4.686581768	1.98827204	16.46014349	2.745043682	45.18381289	0.360068325
COG7	1	0	5.156545498	1.98827204	14.76344528	5.85840976	86.49031192	0.399224253
COG8	1	0	5.015181727	1.98827204	14.72719921	5.188704096	76.41507884	0.35857716
COG9	1	0	5.917752334	1.98827204	15.00620682	5.614995517	84.25978403	0.337600229
DJI1	1	0	4.760266761	2.152947454	13.14291304	0	0	0.068979218
DJI2	1	0	4.853918954	2.152947454	17.02773462	0	0	0.058690388
DJI3	1	0	5.531579315	2.152947454	23.14664339	0.36356109	8.415218902	0.069331944
DJI4	1	0	4.422032019	2.152947454	23.60325089	0.499066242	11.77958572	0.07149487
DJI5	1	0	4.764399067	2.152947454	15.75710358	0	0	0.07065958
DZA1	1	0	5.477524309	2.152947454	0.478945847	0.193583166	0.092715853	0.087346467
DZA10	1	0	5.883325388	2.152947454	0.279234311	3.096871486	0.864752774	0.289915481
DZA11	1	0	5.685486764	2.152947454	0.014715732	1.489440616	0.021918209	0.120816188
DZA12	1	0	5.721969873	2.152947454	0.056922545	2.366782227	0.134723269	0.190183983
DZA13	1	0	5.777693743	2.152947454	0.451814651	2.91523222	1.317144629	0.297996819
DZA14	1	0	5.890087413	2.152947454	0.150817932	1.898440075	0.286318805	0.178295314
DZA15	1	0	5.856736354	2.152947454	0.039065001	2.845521178	0.111160286	0.163569813
DZA16	1	0	5.948080821	2.152947454	0.010821875	0.904581007	0.009789262	0.13710273
DZA17	1	0	5.240701856	2.152947454	0.003365388	0.909195574	0.003059796	0.10259219
DZA18	1	0	5.6971558	2.152947454	0.18350315	0.740651436	0.135911872	0.121219471
DZA19	1	0	5.498524268	2.152947454	0.501037912	4.029273561	2.018818811	0.246109247
DZA2	1	0	5.770700452	2.152947454	0.079582947	2.797919635	0.22266669	0.17120906
DZA20	1	0	5.455311706	2.152947454	0.198300137	0.399572681	0.079235317	0.111365463
DZA21	1	0	5.564610013	2.152947454	0.111919606	3.428433501	0.383708925	0.223916601
DZA22	1	0	4.598719932	2.152947454	0.268460311	0.24734395	0.066402034	0.074342919
DZA23	1	0	5.68545333	2.152947454	0.438774815	4.090984319	1.795020887	0.301649124
DZA24	1	0	5.466339664	2.152947454	0.019279116	1.529558184	0.029488529	0.13748803
DZA25	1	0	5.551346343	2.152947454	0.010636783	0.784773057	0.008347461	0.11842843
DZA26	1	0	5.876634278	2.152947454	0.024623613	1.03403243	0.025461614	0.13158342
DZA27	1	0	5.772282954	2.152947454	0.146482812	1.63523437	0.239533729	0.166970495
DZA28	1	0	5.799509525	2.152947454	0.025841669	2.39660197	0.061932194	0.164908505
DZA29	1	0	5.766864891	2.152947454	0.045433599	2.779538334	0.126284429	0.155336599
DZA3	1	0	5.446954911	2.152947454	0.42054957	1.408857985	0.592494619	0.162182297
DZA30	1	0	5.757040348	2.152947454	0.378206478	1.94879031	0.737045119	0.192628012
DZA31	1	0	5.16965261	2.152947454	0.005869847	0.659934037	0.003873712	0.099219248
DZA32	1	0	6.042676781	2.152947454	0.378289033	1.791286263	0.677623948	0.167010996
DZA33	1	0	5.61662451	2.152947454	0.290079433	0.418368973	0.121360234	0.103854166
DZA34	1	0	5.691676342	2.152947454	0.021202282	1.927741618	0.040872521	0.133815714
DZA35	1	0	5.748041069	2.152947454	0.171026733	1.711998576	0.292797523	0.17481151
DZA36	1	0	5.396384798	2.152947454	0.023370206	1.428261919	0.033378775	0.146619614
DZA37	1	0	6.055372568	2.152947454	0.011376081	2.054366469	0.023370639	0.142555012
DZA38	1	0	5.660611101	2.152947454	0.068721404	1.341766183	0.092208057	0.155512165
DZA39	1	0	5.839209954	2.152947454	0.313199218	3.341331007	1.046502259	0.296806694
DZA4	1	0	6.355273264	2.152947454	0.427916993	2.955875	1.264869143	0.251017429
DZA40	1	0	5.525836885	2.152947454	0.035744655	3.482141166	0.124467934	0.164362419
DZA41	1	0	5.115097241	2.152947454	0.310345374	0.125530386	0.038957775	0.079139833
DZA42	1	0	5.695546978	2.152947454	0.019303989	1.656207085	0.031971404	0.15058478
DZA43	1	0	5.805035407	2.152947454	0.011771228	1.16893537	0.013759805	0.140694996
DZA44	1	0	4.607081804	2.152947454	0.410911079	0.324772513	0.133452624	0.101129257
DZA45	1	0	5.669235638	2.152947454	0.343461696	2.621288356	0.900312144	0.267348423
DZA46	1	0	5.354380432	2.152947454	0.016558	1.658158662	0.027455791	0.139973082
DZA47	1	0	5.931286738	2.152947454	0.139557295	3.029396201	0.422774341	0.272973029
DZA48	1	0	5.856313778	2.152947454	0.153678613	1.274681022	0.195891211	0.16584324
DZA5	1	0	5.682828757	2.152947454	0.438624584	3.476088275	1.524697774	0.233194917
DZA6	1	0	5.933377842	2.152947454	0.01242015	1.535549676	0.019071758	0.149193768
DZA7	1	0	5.31729774	2.152947454	0.123047348	0.51298844	0.063121867	0.078108703
DZA8	1	0	5.846466818	2.152947454	0.145321794	2.636685398	0.383167853	0.243924653
DZA9	1	0	5.740526944	2.152947454	0.135807994	0.78326251	0.106373311	0.126996411
EGY1	1	0	6.62750097	2.152947454	3.53426582	0.249089285	0.880347746	0.396621492
EGY10	1	0	6.534083111	2.152947454	2.798947577	0.044081396	0.123381517	0.329628854
EGY11	1	0	6.764000376	2.152947454	2.933217229	0.123729684	0.362926041	0.092204516
EGY12	1	0	6.521389202	2.152947454	3.426652399	0.132463969	0.453907977	0.315013384
EGY13	1	0	5.52143322	2.152947454	1.800034262	0.029180254	0.052525457	0.202411598
EGY14	1	0	5.737931596	2.152947454	2.204444487	0.197044995	0.434374753	0.084182173
EGY15	1	0	6.642872492	2.152947454	3.134712037	0.323712888	1.014746687	0.353504639
EGY16	1	0	5.831656391	2.152947454	2.442567915	0.009216716	0.022512455	0.187007401
EGY17	1	0	6.439766018	2.152947454	2.053865164	0.033579011	0.068966761	0.292638395
EGY18	1	0	6.249143735	2.152947454	2.918589491	0.0783536	0.228681994	0.342563562
EGY19	1	0	3.622010259	2.152947454	1.274664377	0.21080599	0.268706886	0.094734284
EGY2	1	0	5.370941933	2.152947454	2.5111171	0.04635495	0.116402708	0.078359306
EGY20	1	0	6.068898584	2.152947454	3.269753738	0.274104848	0.896255351	0.37426898
EGY21	1	0	5.077161945	2.152947454	2.083516999	0.053575703	0.111625888	0.072279124
EGY22	1	0	6.388499252	2.152947454	3.723251863	0.51949802	1.934221971	0.46535353
EGY23	1	0	5.432115539	2.152947454	1.521357515	0.47299433	0.719593478	0.109358634
EGY24	1	0	6.456993705	2.152947454	2.145108892	0.036744626	0.078821224	0.255448095
EGY25	1	0	5.216609634	2.152947454	0.991901614	0.494974501	0.490966006	0.114918994
EGY26	1	0	6.467759735	2.152947454	1.968577181	0.060751257	0.119593538	0.313957311
EGY3	1	0	6.587433149	2.152947454	3.982534906	0.679313561	2.705389969	0.400633314
EGY4	1	0	6.31089469	2.152947454	2.958744834	0.135310569	0.400349447	0.333682584
EGY5	1	0	6.524950996	2.152947454	3.648175384	0.257894341	0.940843786	0.368796604
EGY6	1	0	6.522341787	2.152947454	3.463148874	1.555643677	5.387425648	0.190631566
EGY7	1	0	5.831874077	2.152947454	2.147309085	0.137247612	0.294713044	0.157937438
EGY8	1	0	6.678325925	2.152947454	3.053826692	0.110039042	0.336040164	0.185569684
EGY9	1	0	6.432452331	2.152947454	3.506653862	0.119316558	0.418401869	0.413521218
ERI1	1	0	5.795221471	2.152947454	2.260206866	0	0	0.11145482
ERI2	1	0	5.747671899	2.152947454	8.985493821	0	0	0.111637786
ERI3	1	0	4.926728342	2.152947454	18.94376508	0	0	0.061261225
ERI4	1	0	5.794441583	2.152947454	23.36760366	0	0	0.106161358
ERI5	1	0	5.910198563	2.152947454	3.845893208	0	0	0.108417183
ERI6	1	0	5.664764625	2.152947454	13.3504249	0	0	0.09967276
ESH1	1	0	4.476671021	2.152947454	1.820765912	0.267017281	0.486175963	0.069326236
ESH2	1	0	4.594979714	2.152947454	1.594663223	0.253199121	0.403767326	0.066924387
ESH3	1	0	5.135629558	2.152947454	3.8970991	0.264080405	1.029147509	0.071258755
ESH4	1	0	4.768048676	2.152947454	7.148245053	0.147619981	1.055223799	0.05897373
ETH1	1	0	6.332810245	2.152947454	3.19425923	0.218072229	0.69657923	0.17026446
ETH10	1	1	7.022418308	2.152947454	4.99645785	2.074707309	10.36618762	0.308185079
ETH11	1	0	6.501697469	2.152947454	3.567722588	0	0	0.133052221
ETH2	1	0	6.031885402	2.152947454	10.34196583	0	0	0.118960064
ETH3	1	0	7.146750051	2.152947454	4.005311035	0	0	0.172965415
ETH4	1	0	5.75233074	2.152947454	18.44039651	0.177527785	3.273682747	0.213571777
ETH5	1	0	5.409512683	2.152947454	8.659387773	0	0	0.135156583
ETH6	1	0	5.25410489	2.152947454	19.2548907	2.126208297	40.93990837	0.275607234
ETH7	1	0	5.131018244	2.152947454	5.41056469	0	0	0.206457787
ETH8	1	0	7.280502871	2.152947454	5.638234134	0.885921558	4.995033168	0.247449188
ETH9	1	0	6.530759431	2.152947454	16.60282325	0.410557425	6.81641236	0.162254658
GAB1	1	0	5.433368153	2.817001479	18.1110508	8.018191176	145.2178677	0.317950035
GAB2	1	0	4.775182504	2.817001479	14.47143429	6.413865947	92.81783961	0.411822408
GAB3	1	0	4.390302171	2.817001479	17.22594119	5.449088988	93.86568646	0.34160998
GAB4	1	0	4.661865966	2.817001479	15.93606953	7.059135213	112.4948696	0.377424117
GAB5	1	0	4.387870227	2.817001479	16.25803103	6.732336509	109.4545359	0.419051384
GAB6	1	0	4.46021882	2.817001479	15.09980559	3.993543265	60.30172692	0.339442278
GAB7	1	0	4.401138959	2.817001479	14.58132368	5.38355938	78.49942184	0.407159553
GAB8	1	0	4.761407596	2.817001479	18.41892994	7.128851647	131.3058191	0.301918334
GAB9	1	0	4.793043185	2.817001479	13.91080902	3.153244491	43.86418189	0.329391836
GHA1	1	0	6.404637685	1.238179418	26.82601263	1.283405494	34.42865199	0.364296812
GHA10	1	0	6.11132133	1.238179418	23.98819391	1.710561123	41.03327192	0.418914938
GHA2	1	0	6.017351557	1.238179418	26.69524854	0.484576293	12.93588458	0.338109371
GHA3	1	0	6.040746503	1.238179418	24.93492737	1.378320151	34.36831286	0.424956412
GHA4	1	1	6.043718672	1.238179418	24.56406716	1.638035135	40.23680506	0.407455985
GHA5	1	0	6.317244152	1.238179418	35.7739385	0.818087823	29.26622347	0.205400628
GHA6	1	0	5.9829838	1.238179418	32.45839607	0	0	0.169173626
GHA7	1	0	5.604218897	1.238179418	29.56041835	0	0	0.148067453
GHA8	1	1	5.358633324	1.238179418	27.47263661	0	0	0.150585902
GHA9	1	0	5.953296456	1.238179418	29.35740232	0.596573312	17.51384273	0.290351411
GIN1	1	0	5.588283596	1.472738301	26.52890372	0	0	0.292789518
GIN2	1	0	5.683287825	1.472738301	32.1427896	0	0	0.181476486
GIN3	1	0	5.537015994	1.472738301	22.46781562	0.011016091	0.247507501	0.256487223
GIN4	1	1	5.778115308	1.472738301	21.03368384	0	0	0.209388417
GIN5	1	0	5.777263909	1.472738301	24.88060759	0	0	0.329546325
GIN6	1	0	5.698680693	1.472738301	20.84483468	0	0	0.251564299
GIN7	1	0	5.584407579	1.472738301	21.53460249	0.110812189	2.386296441	0.274581086
GIN8	1	1	5.936408116	1.472738301	17.23273489	0.291130368	5.016972451	0.350479242
GMB1	1	0	5.097685769	0.632093366	19.15114674	0	0	0.225615676
GMB2	1	0	4.650085491	0.632093366	16.15742814	0	0	0.203060491
GMB3	1	0	4.939774974	0.632093366	19.96315062	0	0	0.190750219
GMB4	1	0	4.966908242	0.632093366	15.73798027	0	0	0.206753801
GMB5	1	0	4.873422703	0.632093366	22.69627993	0	0	0.197315852
GMB6	1	0	5.381205256	0.632093366	17.17914438	0	0	0.257793131
GNB1	1	0	5.229892097	2.152947454	25.61580192	0	0	0.326947665
GNB2	1	0	4.857066295	2.152947454	20.56909929	0	0	0.282420758
GNB3	1	0	5.384117051	2.152947454	26.49196402	0	0	0.257262404
GNB4	1	0	4.409097218	2.152947454	18.62638421	0	0	0.306549327
GNB5	1	0	5.15402583	2.152947454	21.01587056	0	0	0.31419938
GNB6	1	0	5.212513855	2.152947454	25.78977237	0	0	0.286211094
GNB7	1	0	5.228939432	2.152947454	24.14255458	0	0	0.335799739
GNB8	1	0	4.699651153	2.152947454	23.64322234	0	0	0.323851442
GNB9	1	0	4.896915619	2.152947454	21.6082725	0	0	0.342880263
GNQ2	1	0	4.914667382	0.11776539	16.2071017	0.565753401	9.169222907	0.367813111
GNQ3	1	0	3.994353044	0.11776539	15.3180237	0.769582698	11.78848601	0.368813023
GNQ4	1	0	4.820666078	0.11776539	14.97827827	6.23811702	93.43625259	0.356886313
GNQ5	1	0	4.977369295	0.11776539	14.75360569	3.059937738	45.14511481	0.327436521
GNQ6	1	0	5.039751886	0.11776539	14.26452839	4.861592838	69.34832906	0.288491566
GNQ7	1	0	4.832885024	0.11776539	14.15574722	4.677363442	66.21157454	0.353627411
KEN1	1	0	6.516562434	2.152947454	8.19386779	1.579247359	12.94014407	0.398990592
KEN2	1	0	6.33549443	2.152947454	23.11626399	1.479578985	34.20233841	0.319795942
KEN3	1	0	6.610645829	2.152947454	11.31051818	2.203717413	24.92518586	0.365000517
KEN4	1	0	6.28665467	2.152947454	7.192248291	1.583897259	11.39178235	0.262205803
KEN5	1	0	5.915435627	2.152947454	36.39120524	1.240997574	45.16139742	0.235270877
KEN6	1	0	6.586013676	2.152947454	7.757546623	3.100050148	24.04878356	0.357456464
KEN7	1	0	6.770108054	2.152947454	8.291936097	1.268830597	10.52106223	0.305435628
KEN8	1	0	6.472163583	2.152947454	8.551056877	2.405546896	20.56996833	0.369799345
LBR1	1	0	4.792769662	0.813018601	17.32261243	0.316857291	5.488796048	0.407788492
LBR10	1	0	4.757720696	0.813018601	21.32481799	1.972024045	42.05305383	0.377854113
LBR11	1	0	5.761856015	0.813018601	24.37414104	0.211898353	5.164840343	0.223735762
LBR12	1	0	5.362953917	0.813018601	18.17175086	0.405751712	7.373219023	0.425801959
LBR13	1	0	4.577070405	0.813018601	17.9959696	0.595413932	10.71505102	0.3872807
LBR14	1	0	4.641891131	0.813018601	18.43803562	2.292079847	42.26144986	0.399879695
LBR15	1	0	4.769576218	0.813018601	19.670254	1.479395656	29.10008832	0.362782625
LBR2	1	0	5.127624512	0.813018601	18.03922744	0.240821725	4.34423787	0.41266457
LBR3	1	0	4.654009271	0.813018601	16.11118978	0.396247832	6.384024023	0.405856955
LBR4	1	0	4.70531117	0.813018601	17.13244947	0.537906022	9.215647741	0.409484644
LBR5	1	0	5.023572781	0.813018601	18.08742645	0.27225034	4.924308001	0.397943347
LBR6	1	0	4.84569693	0.813018601	18.38618517	0.838007396	15.40775916	0.410873921
LBR7	1	0	4.541847405	0.813018601	20.90226121	1.835644969	38.36913062	0.379900423
LBR8	1	0	5.105469615	0.813018601	15.42467499	0.479861544	7.401708356	0.416214735
LBR9	1	0	5.038872836	0.813018601	18.80836476	0.182409223	3.430819202	0.390575055
LBY1	1	0	5.092830121	2.152947454	1.562424978	0.571474696	0.89288634	0.109740556
LBY10	1	0	4.225675182	2.152947454	1.009376438	1.592969864	1.607906247	0.209632452
LBY11	1	0	4.170887215	2.152947454	1.467882453	0.266251808	0.390826357	0.109345976
LBY12	1	0	5.077407759	2.152947454	0.844529495	1.006202848	0.849767983	0.117175597
LBY13	1	0	4.784175277	2.152947454	0.735201023	0.301299966	0.221516043	0.086878686
LBY14	1	0	5.360362716	2.152947454	0.681055931	1.248455823	0.850268243	0.248952073
LBY15	1	0	3.695426147	2.152947454	0.535251381	0.778719058	0.416810452	0.096656239
LBY16	1	0	3.978912532	2.152947454	1.798911246	1.397280346	2.513583328	0.169992277
LBY17	1	0	5.041517714	2.152947454	1.167050609	0.677975816	0.791232089	0.113367016
LBY18	1	0	4.396554648	2.152947454	0.216601822	0.325055671	0.070407651	0.098839689
LBY19	1	0	4.260833849	2.152947454	0.136902388	0.638467134	0.087407675	0.103393975
LBY2	1	0	5.084365402	2.152947454	1.281099727	0.620318851	0.794690311	0.09025811
LBY20	1	0	4.258696899	2.152947454	0.567231289	0.263517251	0.14947523	0.07655206
LBY21	1	0	5.519632464	2.152947454	1.548577876	1.410051742	2.183574932	0.154700712
LBY22	1	0	4.688101135	2.152947454	0.18213551	0.358508042	0.065297045	0.106595851
LBY23	1	0	4.797406165	2.152947454	0.492783405	0.248963265	0.122684965	0.093847735
LBY24	1	0	4.683364766	2.152947454	0.511076845	0.762134286	0.389509187	0.094909089
LBY25	1	0	5.016379252	2.152947454	0.654319046	0.181809385	0.118961343	0.103466543
LBY26	1	0	5.154307014	2.152947454	1.015420654	1.008674146	1.024228561	0.194566658
LBY27	1	0	5.057410724	2.152947454	1.746941828	0.959078373	1.675454126	0.118570321
LBY28	1	0	5.667572993	2.152947454	1.231651605	1.089842312	1.342306033	0.143445187
LBY29	1	0	5.772150508	2.152947454	0.958428894	1.120565795	1.073982636	0.253722642
LBY3	1	0	5.713831666	2.152947454	1.646660797	1.850213178	3.046673507	0.131226084
LBY30	1	0	4.982022179	2.152947454	0.472809348	0.895906573	0.423593003	0.118181475
LBY31	1	0	4.773426382	2.152947454	0.626746818	0.212516805	0.133194231	0.093523859
LBY32	1	0	3.956770724	2.152947454	0.497198024	0.977502965	0.486012542	0.096514176
LBY4	1	0	5.372518489	2.152947454	1.047249493	2.058588258	2.15585551	0.233425054
LBY5	1	0	5.154961164	2.152947454	0.457064568	0.938449685	0.4289321	0.129264257
LBY6	1	0	4.608246079	2.152947454	0.830173849	0.196886826	0.163450294	0.090860991
LBY7	1	0	4.568705879	2.152947454	0.632665004	0.036906178	0.023349247	0.084266792
LBY8	1	0	5.153592826	2.152947454	1.124807104	0.823799346	0.926615357	0.186027541
LBY9	1	0	5.534286256	2.152947454	1.291730904	1.188265769	1.534919616	0.182787853
LSO1	1	0	5.327288218	2.152947454	6.320624993	2.581371863	16.31588351	0.227477731
LSO10	1	0	5.045147092	2.152947454	1.737599444	3.326379073	5.779914429	0.213089035
LSO2	1	0	4.98368849	2.152947454	1.672282735	3.667074751	6.132385793	0.26540274
LSO3	1	0	5.39358279	2.152947454	5.674640384	2.910822993	16.51787371	0.243742285
LSO4	1	0	5.218225482	2.152947454	5.36341355	2.30723441	12.3746523	0.172256565
LSO5	1	0	5.544966884	2.152947454	6.625479357	2.510362368	16.63235405	0.231146329
LSO6	1	0	5.169312453	2.152947454	4.385493662	2.465305714	10.81158258	0.180080539
LSO7	1	0	4.916201938	2.152947454	1.034992433	3.851146383	3.985907364	0.224557736
LSO8	1	0	4.805417737	2.152947454	1.824353192	3.715142444	6.777731978	0.253747194
LSO9	1	0	5.018188509	2.152947454	3.04424628	2.563091347	7.802681298	0.198690201
Mar-01	1	0	6.184432215	2.152947454	0.128633835	1.407546058	0.181058048	0.225130892
Mar-10	1	0	6.22090397	2.152947454	0.111175583	1.381780733	0.153620278	0.149197304
Mar-11	1	0	6.302334788	2.152947454	0.457398082	2.192003544	1.002618217	0.235134362
Mar-12	1	0	6.419373756	2.152947454	0.264971091	0.823014388	0.218075021	0.138010536
Mar-13	1	0	6.078119226	2.152947454	0.061026777	1.228072201	0.074945288	0.213951201
Mar-14	1	0	6.314485112	2.152947454	0.225001838	2.125592166	0.478262144	0.267328574
Mar-15	1	0	6.150374918	2.152947454	0.076270268	1.954316888	0.149056274	0.16890538
Mar-02	1	0	6.220115495	2.152947454	0.501354794	1.289890347	0.64669271	0.29538265
Mar-03	1	0	6.142422188	2.152947454	0.066809587	2.099493621	0.140266301	0.187331431
Mar-04	1	0	6.207474909	2.152947454	0.323749553	2.079860982	0.673354064	0.264009177
Mar-05	1	0	6.457733316	2.152947454	0.685807351	1.904530081	1.30614073	0.179019554
Mar-06	1	0	5.531795581	2.152947454	0.591514926	0.485376496	0.287107442	0.079234222
Mar-07	1	0	3.266457314	2.152947454	2.519006521	0.332522277	0.837625784	0.082103197
Mar-08	1	0	6.427177127	2.152947454	0.149794446	0.91679628	0.137330991	0.156231766
Mar-09	1	0	6.256356557	2.152947454	0.029836519	1.508637182	0.045012483	0.163514053
MLI1	1	0	5.810194343	0.742467944	26.24361674	0	0	0.106347916
MLI2	1	0	5.41296535	0.742467944	15.32419303	0	0	0.096242755
MLI3	1	0	5.737223793	0.742467944	23.30209278	0	0	0.140742597
MLI4	1	0	4.50695229	0.742467944	7.969227609	0.023327391	0.185901288	0.086869395
MLI5	1	0	5.784539639	0.742467944	22.59932298	0	0	0.151380691
MLI6	1	0	5.822294245	0.742467944	18.79165642	0	0	0.143098849
MLI7	1	0	5.843542703	0.742467944	19.35071708	0	0	0.160940514
MLI8	1	0	5.872782079	0.742467944	24.02135285	0	0	0.18712002
MLI9	1	0	5.50989808	0.742467944	10.4586454	0	0	0.106967536
MOZ1	1	0	6.098314583	2.152947454	21.05224347	5.177818856	109.0047032	0.339483663
MOZ10	1	0	6.47610343	2.152947454	18.5304574	5.796889842	107.4190203	0.376472434
MOZ2	1	0	5.9730893	2.152947454	27.88755486	2.393439315	66.74717019	0.34123846
MOZ3	1	0	5.983705625	2.152947454	28.24993349	3.047664946	86.09633203	0.368475629
MOZ4	1	0	6.038515648	2.152947454	18.18334753	4.184448238	76.08727653	0.389237959
MOZ5	1	0	6.25842366	2.152947454	20.77676559	2.645825782	54.97170206	0.274885028
MOZ6	1	0	6.493100799	2.152947454	22.2445771	6.120302805	136.1435476	0.320815989
MOZ7	1	0	5.964920903	2.152947454	10.41413491	6.491091591	67.59910352	0.336472541
MOZ8	1	0	6.104948446	2.152947454	21.96785868	4.631567985	101.745631	0.327527523
MOZ9	1	0	6.153178156	2.152947454	14.63941656	5.6836595	83.20545898	0.326534717
MRT1	1	0	4.624567211	2.152947454	5.378984097	0.155656688	0.837274849	0.06688847
MRT10	1	0	5.626838275	2.152947454	21.67677335	0.03777625	0.818867209	0.0900767
MRT11	1	0	4.632450914	2.152947454	12.7233195	0.02289091	0.291248362	0.094415975
MRT12	1	0	4.571271593	2.152947454	1.859479075	0.182053584	0.33852483	0.072149382
MRT13	1	0	5.232174733	2.152947454	18.04366788	0	0	0.136278486
MRT2	1	0	5.237727906	2.152947454	18.30475058	0	0	0.11264056
MRT3	1	0	5.213535706	2.152947454	20.24066243	0	0	0.113471631
MRT4	1	0	4.721244474	2.152947454	8.415807689	0.054047682	0.454854898	0.079669303
MRT5	1	0	5.260103791	2.152947454	22.00634206	0	0	0.11547999
MRT6	1	0	5.127505886	2.152947454	25.96825133	0	0	0.120015185
MRT7	1	0	5.281129048	2.152947454	11.20705806	0	0	0.108448582
MRT8	1	0	5.185127024	2.152947454	14.39358361	0	0	0.117935954
MRT9	1	0	3.89412364	2.152947454	8.647397997	0.133209138	1.151912433	0.066481674
MWI1	1	0	5.382816925	2.152947454	18.13883317	5.99284506	108.7032167	0.324782068
MWI10	1	0	6.10311918	2.152947454	8.113020977	6.73435246	54.63594278	0.2592771
MWI11	1	0	5.543563206	2.152947454	13.15986291	5.844457069	76.9122538	0.300807204
MWI12	1	0	5.755759807	2.152947454	11.97237233	6.066919479	72.63541888	0.317371882
MWI13	1	0	5.481531492	2.152947454	8.389550613	7.330735378	61.50157549	0.340306404
MWI14	1	0	5.600223051	2.152947454	10.79983749	5.787118407	62.49993833	0.320426437
MWI15	1	0	5.1005029	2.152947454	16.9747724	5.855046929	99.38808899	0.355121237
MWI16	1	0	5.766249435	2.152947454	6.496208098	6.364472604	41.34493847	0.292596609
MWI17	1	0	5.204424567	2.152947454	7.257819081	5.668391988	41.14016353	0.33735305
MWI18	1	0	5.341571249	2.152947454	9.851300654	6.187661039	60.95650924	0.271114413
MWI19	1	0	5.27878344	2.152947454	25.91064058	5.265531324	136.4332896	0.358494266
MWI2	1	0	5.882083147	2.152947454	11.62831057	5.750776112	66.87181064	0.344593415
MWI20	1	0	5.534426292	2.152947454	11.90008347	6.381143495	75.93614025	0.345464244
MWI21	1	0	5.198839302	2.152947454	7.886470025	6.65016467	52.44632433	0.27796653
MWI22	1	0	5.338109424	2.152947454	11.61564711	5.960792712	69.23846467	0.288575634
MWI23	1	0	5.080624016	2.152947454	6.307884344	6.186420729	39.02322646	0.288369463
MWI24	1	0	5.376722518	2.152947454	12.25921101	6.27406743	76.91511649	0.279975498
MWI25	1	0	5.640999626	2.152947454	12.46936753	5.620242416	70.08086829	0.368205659
MWI26	1	0	5.71591374	2.152947454	12.06697738	5.894567781	71.1296161	0.31164819
MWI3	1	0	5.527829356	2.152947454	26.845088	5.586903162	149.980907	0.3394558
MWI4	1	0	5.358001238	2.152947454	12.23042148	5.846277325	71.50243576	0.308321342
MWI5	1	0	5.094590741	2.152947454	6.775332149	7.171043632	48.58620246	0.327471151
MWI6	1	0	5.663372467	2.152947454	6.92794679	6.719061885	46.54930322	0.290855642
MWI7	1	0	5.596994086	2.152947454	6.999940656	6.825678592	47.77934508	0.271229213
MWI8	1	0	5.269637266	2.152947454	9.771319157	6.212201505	60.70140358	0.253676306
MWI9	1	0	5.656839416	2.152947454	8.978189437	6.707222663	60.21871567	0.279242958
NAM1	1	0	4.819356997	2.152947454	18.43093596	5.375934081	99.08349678	0.34879555
NAM10	1	0	5.27253626	2.152947454	21.0937004	3.256805316	68.6980756	0.190593865
NAM11	1	0	5.122295389	2.152947454	17.67266085	2.886005226	51.00339156	0.18315634
NAM12	1	0	5.119856286	2.152947454	18.24267189	3.144949502	57.37228187	0.225118581
NAM13	1	0	5.044578802	2.152947454	15.68821658	3.388448365	53.15871182	0.193648208
NAM2	1	0	4.945052764	2.152947454	17.53747471	1.243192553	21.80245796	0.085523628
NAM3	1	0	4.747050476	2.152947454	27.72859053	1.874345454	51.9729576	0.105655516
NAM4	1	0	4.754327747	2.152947454	27.21582487	0.721858327	19.64596981	0.066647048
NAM5	1	0	5.211273808	2.152947454	18.54248613	4.078828129	75.63161403	0.293712412
NAM6	1	0	5.311398821	2.152947454	13.91867008	2.637576667	36.71155945	0.155552008
NAM7	1	0	4.747402889	2.152947454	15.97105892	3.121882838	49.85977474	0.155569587
NAM8	1	0	5.269978034	2.152947454	19.89989507	3.504617528	69.74152105	0.247309846
NAM9	1	0	4.745746777	2.152947454	17.46315443	2.723446992	47.55997541	0.195453292
NER1	1	0	5.358840323	0.260771115	7.145318415	0	0	0.088285939
NER2	1	0	5.345523113	0.260771115	11.09968082	0	0	0.136814203
NER3	1	0	5.96793543	0.260771115	21.15936125	0	0	0.150509678
NER4	1	0	6.148807744	0.260771115	14.56610548	0	0	0.148495535
NER5	1	0	5.758236817	0.260771115	18.90194891	0	0	0.121068015
NER6	1	0	6.088029285	0.260771115	16.33502319	0	0	0.110488655
NER7	1	0	6.058746637	0.260771115	19.70588636	0	0	0.117360509
NER8	1	0	6.118341911	0.260771115	11.87527875	0	0	0.136078405
NGA1	1	0	6.311447422	0.166838027	26.47174693	0.37786343	10.00270509	0.307266262
NGA10	1	0	6.361921818	0.166838027	28.42129643	0.408796354	11.61852236	0.295838072
NGA11	1	0	6.195154961	0.166838027	31.01539938	0.313900009	9.735734143	0.250345512
NGA12	1	0	6.25823962	0.166838027	28.95024301	0.275909974	7.987660797	0.297561532
NGA13	1	0	6.237330223	0.166838027	23.93735629	0.380289392	9.103122668	0.355351505
NGA14	1	0	6.371567219	0.166838027	29.14888721	0.003479201	0.101414838	0.261886385
NGA15	1	0	6.005366139	0.166838027	25.95057912	0	0	0.220222174
NGA16	1	0	6.226833526	0.166838027	25.48518462	0	0	0.18635467
NGA17	1	0	6.34104951	0.166838027	27.97907235	0.1619613	4.531526931	0.314942193
NGA18	1	0	6.496901135	0.166838027	13.27485556	0	0	0.178742535
NGA19	1	0	6.502107224	0.166838027	21.28383009	0	0	0.196453213
NGA2	1	0	6.355589825	0.166838027	27.86022242	0	0	0.198326797
NGA20	1	0	6.721771125	0.166838027	16.99236902	0	0	0.154933504
NGA21	1	0	6.50675721	0.166838027	17.139863	0	0	0.159148671
NGA22	1	0	6.365653032	0.166838027	28.50013413	0	0	0.177513732
NGA23	1	0	6.377665606	0.166838027	29.74182636	0	0	0.2455651
NGA24	1	0	6.093038777	0.166838027	33.3619232	0	0	0.217382191
NGA25	1	0	6.678336702	0.166838027	31.37535669	0.517755304	16.24475734	0.201027906
NGA26	1	0	6.112657986	0.166838027	29.97196167	0	0	0.221527483
NGA27	1	0	6.320941489	0.166838027	30.48585745	0	0	0.211452644
NGA28	1	0	6.293099775	0.166838027	29.27821603	0.552917265	16.18843113	0.30150609
NGA29	1	0	6.252979757	0.166838027	25.05858126	0.362536856	9.084659265	0.340611508
NGA3	1	0	6.436243415	0.166838027	24.64150466	0.673382473	16.59315734	0.292776872
NGA30	1	0	6.396951359	0.166838027	26.0758351	0.451732588	11.77930448	0.355602015
NGA31	1	0	6.466532433	0.166838027	32.28121595	0.306477011	9.893450576	0.247351775
NGA32	1	1	6.250434543	0.166838027	21.13362651	0	0	0.187013126
NGA33	1	0	6.567250676	0.166838027	24.11792197	0.564037186	13.60340484	0.275261231
NGA34	1	0	6.289040102	0.166838027	20.91684287	0	0	0.152068834
NGA35	1	0	6.195483988	0.166838027	29.79195895	0	0	0.221906467
NGA36	1	0	4.212143773	0.166838027	12.7770405	0	0	0.165187075
NGA37	1	0	6.217541622	0.166838027	14.66125864	0	0	0.160034694
NGA38	1	0	6.372756369	0.166838027	22.00359635	0	0	0.170257202
NGA4	1	0	6.369536015	0.166838027	30.96710602	0	0	0.266535961
NGA5	1	1	6.41213697	0.166838027	18.44835393	0	0	0.181288361
NGA6	1	0	6.084154672	0.166838027	23.94791115	0.502853673	12.04229508	0.296850043
NGA7	1	0	6.30163214	0.166838027	32.79034061	0.026150685	0.857489868	0.235599299
NGA8	1	0	6.360560615	0.166838027	19.56908911	0	0	0.163559132
NGA9	1	0	6.000401751	0.166838027	27.23870543	0.582238629	15.8594265	0.294931665
RWA1	1	0	5.771207833	2.152947454	4.984059142	3.010905249	15.00652983	0.376938179
RWA10	1	0	5.885786014	2.152947454	4.121604745	2.148957738	8.85715441	0.430798981
RWA2	1	0	5.94199514	2.152947454	4.882010012	1.859747215	9.079304524	0.409614962
RWA3	1	0	5.699873915	2.152947454	4.916175673	3.961973574	19.4777581	0.410600484
RWA4	1	0	5.603269372	2.152947454	4.525026761	3.29918306	14.92889164	0.384322097
RWA5	1	0	5.859240028	2.152947454	3.733923103	2.81503244	10.51111466	0.436951801
RWA6	1	0	5.876803409	2.152947454	4.891457106	2.574902738	12.59502629	0.390879512
RWA7	1	0	5.808040515	2.152947454	5.600857349	2.19885224	12.31545773	0.401693246
RWA8	1	0	5.600637879	2.152947454	4.521900065	3.002872134	13.5786877	0.39072505
RWA9	1	0	6.078799213	2.152947454	5.14584757	2.49423661	12.8349614	0.379463648
SDN1	1	0	6.629490211	2.152947454	23.42715265	0	0	0.123393224
SDN2	1	0	6.613761236	2.152947454	16.54759128	0	0	0.128094258
SDN3	1	0	6.419241215	2.152947454	21.43575582	0	0	0.109987515
SDN4	1	0	6.48351202	2.152947454	20.67156879	0	0	0.094859014
SDN5	1	0	6.374557106	2.152947454	22.52909053	0	0	0.116895974
SDN6	1	0	6.020304897	2.152947454	10.64890443	0	0	0.103618434
SEN1	1	0	6.051703798	1.466075217	19.19872799	0	0	0.155048445
SEN10	1	0	5.439693684	1.466075217	18.32779907	0	0	0.166717785
SEN11	1	0	5.407508545	1.466075217	18.96857881	0	0	0.227925761
SEN2	1	0	5.589139342	1.466075217	20.44358993	0	0	0.160300338
SEN3	1	0	5.38588138	1.466075217	18.67170253	0	0	0.178289769
SEN4	1	0	5.700789024	1.466075217	17.50896151	0	0	0.169580563
SEN5	1	0	5.685976711	1.466075217	22.22002995	0	0	0.246255951
SEN6	1	0	5.469085707	1.466075217	18.4801493	0	0	0.140490344
SEN7	1	0	5.377020827	1.466075217	16.82616951	0	0	0.135764572
SEN8	1	0	5.506139143	1.466075217	18.58530912	0	0	0.116685498
SEN9	1	0	5.406927799	1.466075217	21.41775684	0	0	0.151848292
SLE1	1	1	5.884427879	1.089058984	17.88216315	0.572362176	10.23507381	0.410956561
SLE2	1	0	6.061761191	1.089058984	24.89726202	0.169708132	4.225267829	0.36354
SLE3	1	1	5.818114003	1.089058984	19.48595577	0.238728736	4.651857591	0.419362339
SLE4	1	0	5.790820716	1.089058984	20.27711392	0.006706283	0.135984064	0.340790449
SOM1	1	0	5.484967892	2.152947454	12.2086049	0	0	0.102740891
SOM10	1	0	5.547158665	2.152947454	44.52066735	1.103145468	49.11277242	0.286519354
SOM11	1	0	5.58498772	2.152947454	25.52329185	0.583180015	14.88467372	0.167141847
SOM12	1	0	4.927919969	2.152947454	20.21433745	0.444115537	8.977501331	0.131014188
SOM13	1	0	5.451168557	2.152947454	8.889886685	0.207396077	1.843727623	0.115739161
SOM14	1	0	5.662227015	2.152947454	30.58820217	0.943089995	28.84742743	0.327414727
SOM15	1	0	5.872002464	2.152947454	35.33685522	0.711177962	25.13079268	0.305806158
SOM16	1	0	5.190643375	2.152947454	15.80404538	0.321129949	5.075152287	0.1255011
SOM17	1	0	5.601478245	2.152947454	12.6975462	0.185234183	2.352019596	0.120838734
SOM18	1	0	5.734879525	2.152947454	8.936520936	0.104049855	0.929843708	0.112993241
SOM2	1	0	5.287983737	2.152947454	35.5431956	0.43007054	15.28608132	0.201396094
SOM3	1	0	5.83030263	2.152947454	30.0230939	0.440078883	13.21252963	0.216541119
SOM4	1	0	5.462558192	2.152947454	16.33567724	0.306839047	5.012423636	0.127114034
SOM5	1	0	5.769801084	2.152947454	36.90061653	1.047639371	38.6585387	0.296460599
SOM6	1	0	5.52176619	2.152947454	31.39721617	0.729022817	22.88928698	0.195022576
SOM7	1	0	5.489124806	2.152947454	45.37414845	0.90749338	41.17673934	0.230014252
SOM8	1	0	5.456192989	2.152947454	35.58612135	0.513828507	18.28516361	0.208737328
SOM9	1	0	5.285317358	2.152947454	46.81680651	1.257879115	58.88988314	0.35614388
SSD1	1	0	6.186503017	2.152947454	32.96717749	0.150685273	4.967668141	0.184971608
SSD2	1	0	6.171651199	2.152947454	25.22640445	0.801232705	20.21222028	0.220536447
SSD3	1	0	6.221779982	2.152947454	31.45334069	0.386903064	12.16939388	0.192288213
SWZ1	1	0	5.37146384	2.152947454	11.32133121	3.6648488	41.49096709	0.371030238
SWZ2	1	0	5.239870832	2.152947454	19.96260341	3.469561997	69.26149016	0.343678338
SWZ3	1	0	5.417930678	2.152947454	14.216187	3.884165031	55.21801644	0.357640592
SWZ4	1	0	5.251730763	2.152947454	12.85381697	3.672108054	47.20060482	0.325918588
TCD1	1	0	5.387052687	0.440732202	21.20520315	0	0	0.117748856
TCD10	1	0	5.46979548	0.440732202	34.19422329	0	0	0.202181296
TCD11	1	0	5.548444688	0.440732202	27.91361526	0	0	0.194999951
TCD12	1	0	5.414208884	0.440732202	28.35611851	0	0	0.173134257
TCD13	1	0	5.442400114	0.440732202	33.80014735	0	0	0.177566939
TCD14	1	0	5.707565174	0.440732202	24.91447222	0	0	0.129702341
TCD15	1	0	5.155285619	0.440732202	27.75618911	0	0	0.151082243
TCD16	1	0	5.499521069	0.440732202	30.18215658	0	0	0.190346921
TCD17	1	0	5.745833592	0.440732202	27.93452422	0	0	0.130012775
TCD18	1	0	5.340974156	0.440732202	11.54479404	0	0	0.110394886
TCD2	1	0	5.138090519	0.440732202	6.59112866	0	0	0.085448123
TCD3	1	0	5.298505809	0.440732202	32.1892172	0	0	0.169442459
TCD4	1	0	5.40857139	0.440732202	25.7335489	0	0	0.135834474
TCD5	1	0	5.41586778	0.440732202	22.17945563	0	0	0.138126207
TCD6	1	0	5.454358791	0.440732202	15.61672437	0	0	0.121705751
TCD7	1	0	5.319795934	0.440732202	15.02876838	0	0	0.141832157
TCD8	1	0	5.43747907	0.440732202	29.70075687	0	0	0.189368357
TCD9	1	0	5.613758142	0.440732202	28.85883416	0	0	0.197974377
TGO1	1	0	5.366793477	6.333796019	29.47391518	0	0	0.208505374
TGO2	1	0	5.579469462	6.333796019	31.70149535	0	0	0.181869086
TGO3	1	0	5.938572402	6.333796019	32.10453412	0.394283862	12.6582997	0.257482758
TGO4	1	1	5.744573041	6.333796019	28.94784014	0.577772197	16.72525719	0.280980566
TGO5	1	0	5.468176473	6.333796019	31.97139788	0	0	0.153717826
TUN1	1	0	5.514177801	2.152947454	0.299071087	2.8330618	0.847286873	0.192581443
TUN10	1	0	5.074256355	2.152947454	0.559616872	0.640780234	0.35859143	0.143986899
TUN11	1	0	5.330707275	2.152947454	0.043331497	2.645848325	0.114648569	0.181466321
TUN12	1	0	5.495565178	2.152947454	0.399259069	1.314049433	0.524646154	0.188584732
TUN13	1	0	5.557122647	2.152947454	0.247319052	3.424695466	0.846992434	0.269080329
TUN14	1	0	5.554300822	2.152947454	0.754267867	0.90026944	0.67904431	0.118484204
TUN15	1	0	5.576864576	2.152947454	0.430300316	1.517548601	0.653001642	0.194013929
TUN16	1	0	5.760093344	2.152947454	0.356447616	2.453607163	0.874582424	0.286877968
TUN17	1	0	5.850357541	2.152947454	0.390570376	1.083743549	0.423278126	0.13448119
TUN18	1	0	5.515417423	2.152947454	0.119124428	1.126270515	0.134166331	0.172080751
TUN19	1	0	5.287451535	2.152947454	0.053748809	2.518187189	0.135349561	0.202529108
TUN2	1	0	5.401852736	2.152947454	0.149434631	3.731129193	0.557559914	0.230953601
TUN20	1	0	5.653507756	2.152947454	0.188822463	1.591971363	0.300599953	0.193496414
TUN21	1	0	5.075873505	2.152947454	0.358938563	0.629443884	0.225931683	0.097946967
TUN22	1	0	4.902153312	2.152947454	0.347295937	0.629191857	0.218515776	0.142154812
TUN23	1	0	5.864497835	2.152947454	0.235036687	2.979010843	0.700176839	0.233190919
TUN24	1	0	5.124980141	2.152947454	0.14644562	2.521170762	0.369214417	0.240724147
TUN3	1	0	5.619371739	2.152947454	0.255817622	2.744896117	0.702192797	0.272342218
TUN4	1	0	5.637697761	2.152947454	0.299307571	3.489042576	1.044296857	0.260580018
TUN5	1	0	5.453087702	2.152947454	0.649454714	0.950784655	0.617491577	0.143312921
TUN6	1	0	5.42840738	2.152947454	0.11086504	0.88561147	0.098183351	0.15161212
TUN7	1	0	5.535024602	2.152947454	0.160960157	3.84811543	0.619393265	0.233270333
TUN8	1	0	5.655622851	2.152947454	0.17292115	1.480843404	0.256069145	0.187980333
TUN9	1	0	5.532539514	2.152947454	0.037426368	1.372666922	0.051373938	0.164711978
TZA1	1	0	6.023783585	2.152947454	11.01952809	1.361550445	15.00364337	0.218628585
TZA10	1	0	5.159075537	2.152947454	19.95371859	1.665815681	33.23921732	0.3672951
TZA11	1	0	5.809789555	2.152947454	19.238686	4.031806805	77.56666514	0.331043414
TZA12	1	0	5.932544273	2.152947454	9.778423989	2.215666117	21.66572271	0.220180695
TZA13	1	0	6.047375981	2.152947454	8.271113179	2.840292192	23.49237818	0.307285653
TZA14	1	0	6.225502557	2.152947454	6.863445304	6.009870221	41.24841554	0.321818669
TZA15	1	0	6.150539391	2.152947454	22.08896158	3.170301033	70.02865772	0.294240168
TZA16	1	0	5.966021409	2.152947454	20.58392173	5.046499193	103.8767444	0.323576293
TZA17	1	0	6.383231522	2.152947454	8.971833949	3.667714879	32.90612887	0.279471217
TZA18	1	0	5.861221314	2.152947454	25.35982222	2.447965673	62.07997427	0.337212925
TZA19	1	0	5.971042164	2.152947454	5.726404713	5.378854887	30.80149998	0.358092171
TZA2	1	0	6.309454299	2.152947454	24.60193905	2.005923703	49.34961267	0.290776318
TZA20	1	0	5.961781766	2.152947454	9.861682092	5.774079339	56.94213481	0.335232387
TZA21	1	0	6.361612533	2.152947454	10.30545326	4.013878036	41.36483249	0.252778105
TZA22	1	0	5.949752024	2.152947454	10.4317831	3.496253756	36.47216084	0.240218707
TZA23	1	0	6.14908784	2.152947454	10.07498197	4.559466118	45.93653892	0.291488256
TZA24	1	0	6.130016708	2.152947454	22.003625	2.217007483	48.78220129	0.345940731
TZA25	1	0	4.888943482	2.152947454	21.56958414	2.492651626	53.76545897	0.425105641
TZA3	1	0	6.143342159	2.152947454	14.31895848	2.653630593	37.99722628	0.218998999
TZA4	1	0	6.097550112	2.152947454	7.030898328	4.947582248	34.78594776	0.288379037
TZA5	1	0	6.222196618	2.152947454	6.661524557	2.860218067	19.05341289	0.378213377
TZA6	1	0	5.182211307	2.152947454	20.1992048	1.307301176	26.40644419	0.351436435
TZA7	1	0	5.049673055	2.152947454	23.34418835	2.512658603	58.65597569	0.407026943
TZA8	1	0	6.136644614	2.152947454	5.98925482	4.708584874	28.20091465	0.417238405
TZA9	1	0	6.054610445	2.152947454	15.07809275	1.539156247	23.20754064	0.276512119
UGA1	1	0	5.218598357	2.152947454	26.6358972	1.095384504	29.17654904	0.256568169
UGA10	1	0	5.762963146	2.152947454	9.141482635	2.770841411	25.32959864	0.403673476
UGA11	1	0	5.501505195	2.152947454	7.931943039	3.342878399	26.51552105	0.421910967
UGA12	1	0	5.560798615	2.152947454	4.292615561	1.726499263	7.411197603	0.424703726
UGA13	1	0	5.467005333	2.152947454	5.19050295	1.853327565	9.619702194	0.508003656
UGA14	1	0	5.031963492	2.152947454	14.7188672	1.676890081	24.68192242	0.308842318
UGA15	1	0	4.394920435	2.152947454	7.520172558	4.221941638	31.74972965	0.196810635
UGA16	1	0	5.987763384	2.152947454	8.437739127	3.290369529	27.76327972	0.301755317
UGA17	1	0	5.7614436	2.152947454	9.921210037	2.2324125	22.1482333	0.394781275
UGA18	1	0	5.333460828	2.152947454	5.399597294	1.786573713	9.646778587	0.46540014
UGA19	1	0	5.187763684	2.152947454	4.524819989	2.43488713	11.01742596	0.498339989
UGA2	1	0	5.749222144	2.152947454	16.14616027	1.445691582	23.34236799	0.342139928
UGA20	1	0	5.189113301	2.152947454	8.439126594	0.807046019	6.810763521	0.334755861
UGA21	1	0	5.632874344	2.152947454	5.139262394	1.846358473	9.488920666	0.420909997
UGA22	1	0	5.378854298	2.152947454	13.97005902	1.663396232	23.23774354	0.244903399
UGA23	1	0	5.381797738	2.152947454	9.021249063	2.671900795	24.10388254	0.441122985
UGA24	1	0	5.52078222	2.152947454	7.601919514	2.095950444	15.93324658	0.470027147
UGA25	1	0	5.273282817	2.152947454	9.187965078	2.008615767	18.45509152	0.405466229
UGA26	1	0	5.24958596	2.152947454	4.001020621	2.118860001	8.477602557	0.49555564
UGA27	1	0	5.325067096	2.152947454	24.08215651	1.123723995	27.06169712	0.21423279
UGA28	1	0	5.486416925	2.152947454	15.58885769	0.480519651	7.490752459	0.19022729
UGA29	1	0	5.502669109	2.152947454	11.844111	1.27215827	15.06758376	0.294057469
UGA3	1	0	5.823310737	2.152947454	19.17043237	0.932790143	17.88199035	0.305097554
UGA30	1	0	5.489004934	2.152947454	5.826285398	1.90909372	11.12292486	0.498307638
UGA31	1	0	2.262770854	2.152947454	11.83490825	1.49711854	17.71826056	0.043553629
UGA32	1	0	4.261425173	2.152947454	8.404225871	3.778153597	31.75245621	0.12008015
UGA33	1	0	5.784562095	2.152947454	16.02555048	1.533744137	24.57909408	0.292415192
UGA34	1	0	5.592511228	2.152947454	8.429773796	2.603087021	21.94343476	0.457874778
UGA35	1	0	5.802123398	2.152947454	6.186176843	2.950288606	18.25100705	0.402983783
UGA36	1	0	5.574743793	2.152947454	14.26229503	1.468494284	20.94409873	0.359999808
UGA37	1	0	5.421929953	2.152947454	7.197509851	3.590980503	25.84611755	0.395760918
UGA38	1	0	5.766159305	2.152947454	8.200988856	1.755026831	14.39295548	0.382891416
UGA39	1	0	5.947617337	2.152947454	5.7680309	1.622764397	9.360155186	0.419354574
UGA4	1	0	5.518804968	2.152947454	8.602979476	3.422855756	29.44675782	0.383458618
UGA40	1	0	5.191811204	2.152947454	17.20809371	0.642641388	11.05863323	0.188991585
UGA41	1	0	5.201751585	2.152947454	26.29596227	1.311200057	34.47926723	0.253877904
UGA42	1	0	5.522939917	2.152947454	6.710226396	3.124827652	20.96830099	0.46943767
UGA43	1	0	5.751176576	2.152947454	6.852618002	2.649350678	18.15498815	0.478552413
UGA44	1	0	5.80891235	2.152947454	7.366124838	3.676552333	27.08194346	0.459535214
UGA45	1	0	5.09982043	2.152947454	15.12596383	0.674705208	10.20556657	0.20138369
UGA46	1	0	5.016595599	2.152947454	12.02866609	1.610826841	19.3760982	0.347552392
UGA47	1	0	5.553902343	2.152947454	14.3891685	1.445995959	20.8066795	0.342268135
UGA48	1	0	5.489407003	2.152947454	5.565505291	1.708351545	9.507839563	0.450766551
UGA49	1	0	5.385481211	2.152947454	23.68081363	1.364529891	32.31317805	0.208428515
UGA5	1	0	5.241356478	2.152947454	6.606972822	1.935252501	12.78616068	0.451260702
UGA50	1	0	5.629046103	2.152947454	11.08827076	2.048652626	22.716015	0.341087037
UGA51	1	0	5.584936505	2.152947454	6.54037559	2.622390039	17.1514158	0.39691732
UGA52	1	0	5.353393679	2.152947454	4.22565789	2.075943844	8.772228483	0.492257956
UGA53	1	0	5.168016775	2.152947454	6.353989811	2.476608322	15.73634404	0.410311702
UGA54	1	0	5.365103779	2.152947454	9.546704825	1.079500632	10.30567389	0.362206084
UGA55	1	0	5.480551629	2.152947454	13.78363418	1.489606543	20.53219165	0.301504113
UGA56	1	0	5.641424214	2.152947454	10.95632191	2.626893123	28.78108668	0.360922603
UGA57	1	0	5.868597575	2.152947454	6.979449788	3.097741257	21.62052956	0.423434444
UGA58	1	0	5.310902996	2.152947454	23.61406025	0.852842304	20.13906955	0.261924783
UGA6	1	0	5.777234346	2.152947454	4.572985893	1.992481505	9.111589815	0.485411389
UGA7	1	0	5.252405575	2.152947454	8.903030666	3.43458562	30.5782211	0.391066443
UGA8	1	0	5.58924945	2.152947454	20.59677488	1.437156516	29.60078922	0.296257955
UGA9	1	0	5.448511272	2.152947454	10.40863653	1.656257624	17.2393836	0.389320724
ZAF1	1	0	6.734177296	2.152947454	9.108817618	2.335131363	21.2702857	0.298143859
ZAF10	1	0	6.581659725	2.152947454	12.25935293	0.321108317	3.936580187	0.204193235
ZAF2	1	0	6.88539268	2.152947454	6.73373596	3.820608558	25.72696924	0.249041893
ZAF3	1	0	6.900834193	2.152947454	10.5869788	3.740150565	39.59689474	0.336923734
ZAF4	1	0	6.634151708	2.152947454	20.91257644	3.038138436	63.53530227	0.286257167
ZAF5	1	0	6.444915935	2.152947454	10.01933726	3.517640835	35.24442987	0.314146222
ZAF6	1	0	6.449383448	2.152947454	13.42258497	3.005244872	40.33815465	0.224419317
ZAF7	1	0	5.86232815	2.152947454	21.52813444	1.436872009	30.93317379	0.137024853
ZAF8	1	0	6.366441507	2.152947454	10.29655662	2.78313257	28.6566821	0.220002354
ZMB1	1	0	5.995184465	2.152947454	7.82090773	6.473870716	50.63154553	0.390507262
ZMB2	1	0	6.148119507	2.152947454	6.159696889	7.178030875	44.21449445	0.355147705
ZMB3	1	0	6.061721919	2.152947454	9.573059204	6.8722732	65.78867821	0.352428161
ZMB4	1	0	5.831265315	2.152947454	6.203416467	7.12968505	44.22840565	0.410676508
ZMB5	1	0	6.059331433	2.152947454	8.422561895	5.842036225	49.2049117	0.310014122
ZMB6	1	0	5.715026605	2.152947454	6.05752683	7.087208325	42.93095458	0.438863744
ZMB7	1	0	6.055050074	2.152947454	6.182757923	7.329504068	45.31654935	0.383667957
ZMB8	1	0	6.034394308	2.152947454	10.7028582	5.834002839	62.44050514	0.34273736
ZMB9	1	0	5.832566275	2.152947454	10.5523885	6.095251299	64.3194597	0.376459558
ZWE1	1	0	5.771229666	2.152947454	8.189666177	4.028908098	32.99541238	0.310423389
ZWE10	1	0	6.107009459	2.152947454	11.45919149	4.633521995	53.09641584	0.323901567
ZWE2	1	0	6.2203327	2.152947454	5.700799924	4.884169	27.84367027	0.328021107
ZWE3	1	0	6.135255916	2.152947454	11.56805442	4.105340609	47.49080357	0.329957278
ZWE4	1	0	5.939644158	2.152947454	13.14854715	4.823550672	63.42268346	0.326793002
ZWE5	1	0	5.992031179	2.152947454	9.655487331	4.733202476	45.70137654	0.319917758
ZWE6	1	0	6.028592104	2.152947454	9.598725761	5.286743182	50.74599797	0.346609977
ZWE7	1	0	6.060659387	2.152947454	15.5758589	3.361754803	52.36221848	0.313180922
ZWE8	1	0	5.787088314	2.152947454	11.72196076	4.539704526	53.21423832	0.333031031
ZWE9	1	0	5.75848411	2.152947454	14.72823696	3.321417344	48.91862168	0.284683022
AGO1	2	0	5.280772778	0.003025194	16.40279323	2.812796721	46.13772302	0.410780233
AGO10	2	0	5.967819924	0.003025194	8.367759038	5.08594446	42.55795772	0.36280541
AGO11	2	0	6.090646873	0.003025194	17.75791348	1.835440876	32.59360027	0.166011274
AGO12	2	0	5.514071661	0.003025194	7.959530811	5.622801846	44.75486454	0.442084332
AGO13	2	0	5.206133341	0.003025194	6.768023539	6.492510022	43.94146066	0.422163984
AGO14	2	0	5.988781747	0.003025194	7.539612085	4.834250112	36.44837057	0.472956972
AGO15	2	0	5.540703714	0.003025194	6.599494542	7.049199905	46.5211563	0.413861273
AGO16	2	0	5.17737049	0.003025194	21.97317537	1.893804263	41.61289319	0.155892712
AGO17	2	0	5.97810439	0.003025194	10.64771595	4.783265467	50.93085203	0.473123211
AGO18	2	0	5.401677403	0.003025194	15.79442514	3.939927615	62.22889178	0.422168955
AGO2	2	0	5.84372854	0.003025194	11.73032683	3.984067577	46.7344148	0.337785984
AGO3	2	0	6.093934877	0.003025194	4.863376659	6.667432622	32.42623619	0.414739633
AGO4	2	0	5.283286771	0.003025194	17.72925777	4.098238589	72.65872834	0.394316745
AGO5	2	0	5.132075328	0.003025194	9.943688847	6.243691024	62.0853208	0.372785243
AGO6	2	0	5.630973599	0.003025194	10.66182937	4.092401809	43.63248979	0.483216826
AGO7	2	0	5.842681418	0.003025194	8.041719508	4.556288548	36.6403945	0.454471243
AGO8	2	0	5.395609275	0.003025194	13.69450837	4.848702719	66.40059997	0.295927457
AGO9	2	0	6.224699481	0.003025194	4.366995601	6.191002668	27.03608142	0.381773238
BDI1	2	0	5.428566441	2.152947454	5.371142989	4.45310223	23.91824882	0.465427178
BDI10	2	0	5.667934143	2.152947454	5.864918057	3.184547679	18.67711119	0.332414627
BDI11	2	0	5.520688614	2.152947454	5.723750777	4.998541274	28.6104045	0.463167473
BDI12	2	0	5.359380236	2.152947454	3.926398306	4.388423883	17.2307001	0.428961371
BDI13	2	0	5.646384207	2.152947454	4.873494489	3.572545438	17.4107805	0.40141372
BDI14	2	0	5.325638372	2.152947454	4.372759869	4.525511479	19.78897498	0.411546469
BDI15	2	0	5.743935559	2.152947454	4.649818565	3.814606385	17.73722759	0.42324524
BDI16	2	0	5.353201176	2.152947454	4.717976886	4.957988761	23.39167638	0.416230719
BDI17	2	0	5.449933636	2.152947454	4.42001256	4.689817017	20.72905012	0.421193406
BDI2	2	0	5.467185769	2.152947454	9.830798921	4.130523293	40.60634393	0.013748763
BDI3	2	0	5.609026255	2.152947454	5.604558917	4.215152769	23.62407204	0.455670337
BDI4	2	0	5.603484448	2.152947454	4.868447601	4.762479153	23.18588021	0.457795336
BDI5	2	0	5.189146415	2.152947454	4.8248347	4.06826836	19.62872235	0.436257963
BDI6	2	0	5.551521332	2.152947454	6.077462746	4.47034521	27.16835648	0.467521451
BDI7	2	0	5.763211535	2.152947454	4.291923686	4.611729816	19.79319243	0.387569969
BDI8	2	0	5.54650691	2.152947454	4.639220283	4.17531308	19.37019713	0.403514522
BDI9	2	0	5.6289511	2.152947454	4.156053215	4.123980751	17.13948346	0.410994425
BEN1	2	0	5.410117213	1.372704237	42.82811468	0	0	0.160886657
BEN10	2	0	5.572796574	1.372704237	28.28336657	0	0	0.203566185
BEN11	2	0	5.323384735	1.372704237	30.12123548	0	0	0.258007244
BEN12	2	0	5.485461075	1.372704237	32.28029152	0	0	0.215987642
BEN2	2	0	5.397751312	1.372704237	41.97029481	0	0	0.145838129
BEN3	2	0	5.611499499	1.372704237	28.84875429	0	0	0.191160288
BEN4	2	0	5.511208518	1.372704237	39.88980208	0	0	0.168368948
BEN5	2	0	5.445059833	1.372704237	35.30805111	0	0	0.193239077
BEN6	2	0	5.218145689	1.372704237	35.18314698	0	0	0.161839441
BEN7	2	0	5.386835394	1.372704237	30.62490703	0	0	0.267195534
BEN8	2	0	5.519207512	1.372704237	30.84772652	0	0	0.068844285
BEN9	2	0	5.350831051	1.372704237	28.35449615	0	0	0.285079406
BFA1	2	0	4.944634147	4.933594794	39.58786217	0	0	0.146273751
BFA10	2	0	5.001637453	4.933594794	33.48265612	0	0	0.160556937
BFA11	2	0	5.370646271	4.933594794	36.60505512	0	0	0.153500354
BFA12	2	0	4.824026216	4.933594794	36.02340651	0	0	0.137313783
BFA13	2	0	5.789137615	4.933594794	40.98421187	0.201574034	8.261352917	0.117190999
BFA14	2	0	5.062138702	4.933594794	35.97634973	0	0	0.174557627
BFA15	2	0	5.166331371	4.933594794	36.5471164	0	0	0.161528951
BFA16	2	0	4.499840452	4.933594794	25.58903172	0	0	0.160504949
BFA17	2	0	4.520848629	4.933594794	42.42364235	0	0	0.126081976
BFA18	2	0	4.975016934	4.933594794	37.64833924	0.197205457	7.424457945	0.157673125
BFA19	2	0	4.984807498	4.933594794	40.13396655	0	0	0.148897643
BFA2	2	0	5.160873415	4.933594794	28.61996709	0.180560138	5.167625207	0.135604342
BFA20	2	0	5.152540409	4.933594794	35.48561035	0.023363974	0.829084878	0.150189383
BFA21	2	0	4.762732708	4.933594794	31.61167663	0.174374348	5.512265502	0.153004738
BFA22	2	0	4.654516162	4.933594794	34.00951791	0	0	0.173902967
BFA23	2	0	4.857708781	4.933594794	29.72034057	0.266653015	7.925018419	0.123801395
BFA24	2	0	5.050608304	4.933594794	37.35314256	0	0	0.151607225
BFA25	2	0	4.756480291	4.933594794	38.25380394	0	0	0.142581835
BFA26	2	0	5.232266846	4.933594794	30.42621284	0.175561203	5.341662529	0.140910127
BFA27	2	0	4.848094565	4.933594794	36.12381693	0.131804412	4.761278449	0.14073401
BFA28	2	0	4.984669487	4.933594794	32.54955686	0.1814528	5.906208231	0.142415069
BFA29	2	0	5.012833553	4.933594794	29.67087275	0.355418317	10.54557166	0.119396979
BFA3	2	0	4.98093464	4.933594794	37.61229716	0	0	0.162020748
BFA30	2	0	5.105504946	4.933594794	31.00734059	0.222119315	6.887329253	0.148929835
BFA31	2	0	5.043335138	4.933594794	34.31995267	0	0	0.135758997
BFA32	2	0	5.088712088	4.933594794	37.5521948	0.093899458	3.526130738	0.140934767
BFA33	2	0	5.484105469	4.933594794	30.1696263	0.152430037	4.598757252	0.140600826
BFA34	2	0	5.119255784	4.933594794	29.2254299	0.37276326	10.89416653	0.123746166
BFA35	2	0	4.952710721	4.933594794	43.21342913	0	0	0.153626332
BFA36	2	0	5.270137758	4.933594794	28.61597671	0.246736372	7.060602275	0.123364448
BFA37	2	0	4.979374105	4.933594794	33.71434222	0.156378729	5.272205985	0.145575118
BFA38	2	0	5.138526096	4.933594794	35.23990238	0.039537351	1.39329239	0.150884792
BFA39	2	0	4.970643695	4.933594794	40.02525615	0	0	0.14940315
BFA4	2	0	4.990148568	4.933594794	35.10113008	0.054935371	1.928293604	0.156396589
BFA40	2	0	4.917087067	4.933594794	28.56390823	0.200010079	5.713069542	0.135473257
BFA41	2	0	5.401343978	4.933594794	31.46523181	0.204166	6.424130517	0.128832233
BFA42	2	0	4.833023058	4.933594794	45.44250318	0	0	0.150314323
BFA43	2	0	4.890195842	4.933594794	29.21047745	0.15716232	4.590786405	0.145625285
BFA44	2	0	4.996570316	4.933594794	36.63959322	0	0	0.152201714
BFA5	2	0	4.629068209	4.933594794	34.56730832	0	0	0.140658786
BFA6	2	0	5.274014133	4.933594794	39.3728019	0.00592084	0.23312006	0.142843705
BFA7	2	0	5.300152968	4.933594794	35.05132407	0.098046851	3.436671948	0.150827256
BFA8	2	0	5.113540788	4.933594794	34.94506367	0.057951132	2.025105997	0.150193181
BFA9	2	0	5.202174276	4.933594794	29.42469174	0.175945985	5.177156372	0.14403472
BWA1	2	0	5.673609441	2.152947454	18.21260321	3.56539126	64.93505631	0.265377517
BWA2	2	0	4.442950575	2.152947454	18.24494286	3.513520871	64.10398753	0.232620466
BWA3	2	0	4.56879417	2.152947454	21.95250133	2.506916112	55.03307929	0.180498203
BWA4	2	0	4.816848357	2.152947454	19.85345834	2.957248885	58.71161753	0.255037202
BWA5	2	0	5.206482916	2.152947454	17.7182598	3.485254719	61.75264858	0.263681085
BWA6	2	0	5.04350005	2.152947454	15.10714107	4.212147982	63.63351378	0.31091891
BWA7	2	0	5.068020839	2.152947454	20.64838394	4.717947042	97.41798192	0.347905338
BWA8	2	0	5.423947378	2.152947454	15.56178173	3.225818669	50.19948604	0.250415855
BWA9	2	0	5.194050976	2.152947454	14.50509685	3.571711426	51.80802016	0.245799164
CAF1	2	0	4.386764066	7.940612889	45.39879849	0	0	0.163216932
CAF10	2	0	4.72754135	7.940612889	41.79289561	0.21300864	8.902247856	0.192025311
CAF11	2	0	5.036131654	7.940612889	20.95456702	0.480673476	10.07230457	0.21152682
CAF12	2	0	5.519787733	7.940612889	26.95134723	1.091783931	29.42504782	0.239903666
CAF13	2	0	5.136663058	7.940612889	30.65028316	0.593231097	18.1827011	0.190082697
CAF14	2	0	5.291215688	7.940612889	28.23744372	0.032029714	0.904437246	0.188725956
CAF15	2	0	5.233564188	7.940612889	38.9601497	0.198273002	7.72474584	0.173949007
CAF16	2	0	4.729163863	7.940612889	14.14666979	1.27683326	18.06293851	0.350051704
CAF17	2	0	4.365019693	7.940612889	42.21409506	0	0	0.150803513
CAF2	2	0	5.282922489	7.940612889	26.23273129	1.170241811	30.69863897	0.230085524
CAF3	2	0	5.111950779	7.940612889	26.47054106	0.916406305	24.25777072	0.213992244
CAF4	2	0	4.371992116	7.940612889	30.6702603	0.439742979	13.48703163	0.236828031
CAF5	2	0	4.60292546	7.940612889	30.08343574	0.055886564	1.681259857	0.212888551
CAF6	2	0	4.781447114	7.940612889	34.22997972	0.734597973	25.14527372	0.217770943
CAF7	2	0	5.070899789	7.940612889	19.86863717	1.500984318	29.82251282	0.270203516
CAF8	2	0	5.228386817	7.940612889	18.95340057	0.878119307	16.64334698	0.250915801
CAF9	2	0	4.926203052	7.940612889	21.93281152	0.507094614	11.12201059	0.285320424
CIV1	2	0	5.461862309	2.764275215	23.21963177	0.163916617	3.806083488	0.396800018
CIV10	2	0	5.495236279	2.764275215	23.83437336	0	0	0.304340758
CIV11	2	0	5.377016981	2.764275215	19.97354108	0.045110791	0.901022237	0.363834924
CIV12	2	0	5.339516769	2.764275215	23.85324707	0	0	0.354407531
CIV13	2	0	5.533704046	2.764275215	25.7676538	0.017185843	0.442838853	0.314733819
CIV14	2	0	5.657788736	2.764275215	31.91090731	0	0	0.179780736
CIV15	2	0	5.556944501	2.764275215	21.52522034	0.626267499	13.4805459	0.39651059
CIV16	2	0	5.2207671	2.764275215	24.08363038	0.348723745	8.39853378	0.353324711
CIV17	2	0	5.753122605	2.764275215	29.18148202	0	0	0.202904858
CIV18	2	0	5.297690226	2.764275215	27.8805549	0.096028671	2.677332634	0.214890724
CIV19	2	0	5.53485834	2.764275215	29.13629992	0	0	0.242308868
CIV2	2	0	4.871799215	2.764275215	26.06301664	0.29138638	7.594408071	0.188801753
CIV3	2	0	5.849955823	2.764275215	20.85135819	0.457379808	9.536990203	0.396380717
CIV4	2	0	5.070552357	2.764275215	24.49090335	0	0	0.201119923
CIV5	2	0	5.691256589	2.764275215	19.16347803	0.211782126	4.05848212	0.351538827
CIV6	2	0	5.35570185	2.764275215	20.9828214	0.402509074	8.445776013	0.380102187
CIV7	2	0	5.727670574	2.764275215	21.67488974	0.038453262	0.833470214	0.330032518
CIV8	2	0	5.39358634	2.764275215	25.46443322	0.047555337	1.210969703	0.26173359
CIV9	2	0	6.300305674	2.764275215	28.07737446	0	0	0.208680826
CMR1	2	0	5.665052485	3.27122116	23.34709161	0	0	0.191173161
CMR10	2	0	5.574926686	3.27122116	14.30956725	1.289930485	18.45834702	0.333380661
CMR2	2	0	6.223841419	3.27122116	13.66811725	0.25285701	3.45607926	0.284846468
CMR3	2	0	5.657919014	3.27122116	14.90596847	0.817077633	12.17933343	0.302913761
CMR4	2	0	6.174899641	3.27122116	35.50220918	0.049669315	1.763370411	0.166573749
CMR5	2	0	6.130000872	3.27122116	18.28425874	0.189194035	3.459272688	0.290718256
CMR6	2	0	6.032765754	3.27122116	17.52022245	0	0	0.222399499
CMR7	2	0	5.99969128	3.27122116	39.25287794	0	0	0.166008947
CMR8	2	0	6.019229599	3.27122116	13.46029166	0	0	0.230015231
CMR9	2	0	5.895736119	3.27122116	14.39888642	0.217714083	3.134840354	0.336239625
COD1	2	0	6.677685546	0.069635832	12.74865241	4.80205141	61.21968429	0.415373167
COD2	2	0	6.416157297	0.069635832	15.42712413	4.870197721	75.13314477	0.422702656
COD3	2	0	6.614535337	0.069635832	16.95375637	2.844894546	48.23164903	0.371291372
COD4	2	0	6.484933825	0.069635832	11.2413003	5.431748991	61.05992158	0.45436081
COD5	2	0	6.54418302	0.069635832	12.2695903	5.764012097	70.72206689	0.409964041
COD6	2	1	6.577379258	0.069635832	7.444239692	6.919233782	51.50843476	0.454363329
COD7	2	0	6.641593056	0.069635832	16.17803854	5.276924951	85.37029522	0.236388935
COD8	2	0	6.845232799	0.069635832	5.77019326	4.150546734	23.94945679	0.435652034
COD9	2	0	6.707801933	0.069635832	12.23790627	1.919087782	23.4856164	0.365141868
COG1	2	0	5.320973521	1.98827204	16.79215119	5.136388712	86.25101581	0.423748768
COG10	2	0	4.61470958	1.98827204	14.36095864	2.303535541	33.08097862	0.379304193
COG2	2	0	4.425010974	1.98827204	13.75963335	3.819857736	52.55984191	0.361486702
COG3	2	0	4.952764133	1.98827204	15.42693521	3.479742183	53.68175722	0.364471479
COG4	2	0	5.552374247	1.98827204	18.98086314	5.218930266	99.05980112	0.305109646
COG5	2	0	4.749012894	1.98827204	15.05767406	6.478502455	97.55117838	0.405660394
COG6	2	0	4.686581768	1.98827204	16.66706771	2.769439233	46.15843122	0.350095992
COG7	2	0	5.156545498	1.98827204	15.18705789	5.781621317	87.80581763	0.406880712
COG8	2	0	5.015181727	1.98827204	15.27294937	4.714117131	71.99847229	0.330169275
COG9	2	0	5.917752334	1.98827204	16.15323425	4.974267983	80.35051597	0.326308359
DJI1	2	0	4.760266761	2.152947454	17.54325478	0	0	0.068233112
DJI2	2	0	4.853918954	2.152947454	23.58648868	0.198264707	4.676368267	0.057757198
DJI3	2	0	5.531579315	2.152947454	29.36751621	0.314523127	9.236763031	0.069938097
DJI4	2	0	4.422032019	2.152947454	30.52088793	0.334254246	10.20173638	0.074275102
DJI5	2	0	4.764399067	2.152947454	21.37743516	0	0	0.0710558
DZA1	2	0	5.477524309	2.152947454	1.758221825	0.221252042	0.389010169	0.088402452
DZA10	2	0	5.883325388	2.152947454	0.468872705	3.122950534	1.464266264	0.326967377
DZA11	2	0	5.685486764	2.152947454	0.042912385	1.306239187	0.056053839	0.123641398
DZA12	2	0	5.721969873	2.152947454	0.127774415	2.27990635	0.291313701	0.213493486
DZA13	2	0	5.777693743	2.152947454	0.689670074	2.945548673	2.031456772	0.337229266
DZA14	2	0	5.890087413	2.152947454	0.238966026	1.746870987	0.417442818	0.234998288
DZA15	2	0	5.856736354	2.152947454	0.107877363	2.668265206	0.287845414	0.199441279
DZA16	2	0	5.948080821	2.152947454	0.049108386	0.700401745	0.034395599	0.142289858
DZA17	2	0	5.240701856	2.152947454	0.020146104	0.539021112	0.010859175	0.105281588
DZA18	2	0	5.6971558	2.152947454	0.587047153	0.663328186	0.389404923	0.11425682
DZA19	2	0	5.498524268	2.152947454	0.751051365	3.89455697	2.925012328	0.263927595
DZA2	2	0	5.770700452	2.152947454	0.141369512	2.689181813	0.380168321	0.227125885
DZA20	2	0	5.455311706	2.152947454	0.694033416	0.341501198	0.237013243	0.111153302
DZA21	2	0	5.564610013	2.152947454	0.227295672	3.350481232	0.761549884	0.25002208
DZA22	2	0	4.598719932	2.152947454	1.020908968	0.294902802	0.301068915	0.074986029
DZA23	2	0	5.68545333	2.152947454	0.645267823	4.235172184	2.732820336	0.298498772
DZA24	2	0	5.466339664	2.152947454	0.052932342	1.107188072	0.058606058	0.144685118
DZA25	2	0	5.551346343	2.152947454	0.063348026	0.604641473	0.038302844	0.115224727
DZA26	2	0	5.876634278	2.152947454	0.093131584	0.801640263	0.074658027	0.138678199
DZA27	2	0	5.772282954	2.152947454	0.244669787	1.359097491	0.332530094	0.228057472
DZA28	2	0	5.799509525	2.152947454	0.059312216	2.31942337	0.13757014	0.184818438
DZA29	2	0	5.766864891	2.152947454	0.106869695	2.793846485	0.298577521	0.191372392
DZA3	2	0	5.446954911	2.152947454	0.568016228	1.324860156	0.752542069	0.23893524
DZA30	2	0	5.757040348	2.152947454	0.58638967	1.550770247	0.909355653	0.229702762
DZA31	2	0	5.16965261	2.152947454	0.040836685	0.430729993	0.017589585	0.102525451
DZA32	2	0	6.042676781	2.152947454	0.643318422	1.53895453	0.9900378	0.222036047
DZA33	2	0	5.61662451	2.152947454	0.933224795	0.369744703	0.345054925	0.102235329
DZA34	2	0	5.691676342	2.152947454	0.056481593	1.660410664	0.093782639	0.151105041
DZA35	2	0	5.748041069	2.152947454	0.273013237	1.475483166	0.402826435	0.244004877
DZA36	2	0	5.396384798	2.152947454	0.058700641	1.138186702	0.066812289	0.183274808
DZA37	2	0	6.055372568	2.152947454	0.03350272	2.006691253	0.067229615	0.143072365
DZA38	2	0	5.660611101	2.152947454	0.123671654	1.1580892	0.143222807	0.224620909
DZA39	2	0	5.839209954	2.152947454	0.490967023	3.346847356	1.643191684	0.316299072
DZA4	2	0	6.355273264	2.152947454	0.65668414	3.129233286	2.05491787	0.278469664
DZA40	2	0	5.525836885	2.152947454	0.08228023	3.276638673	0.269602583	0.178282401
DZA41	2	0	5.115097241	2.152947454	1.12148794	0.188216721	0.211082783	0.079542068
DZA42	2	0	5.695546978	2.152947454	0.053818275	1.258230813	0.067715812	0.162546921
DZA43	2	0	5.805035407	2.152947454	0.028172715	0.91000498	0.025637311	0.170719067
DZA44	2	0	4.607081804	2.152947454	1.257962874	0.312544702	0.393169632	0.101754375
DZA45	2	0	5.669235638	2.152947454	0.529640215	2.674470028	1.41650688	0.312835579
DZA46	2	0	5.354380432	2.152947454	0.036180605	1.511448817	0.054685132	0.160535194
DZA47	2	0	5.931286738	2.152947454	0.261152882	3.242497089	0.84678746	0.294360654
DZA48	2	0	5.856313778	2.152947454	0.251422224	1.310385563	0.329460052	0.212237655
DZA5	2	0	5.682828757	2.152947454	0.668794575	3.41818654	2.286064614	0.255403186
DZA6	2	0	5.933377842	2.152947454	0.040542824	1.234122298	0.050034803	0.148674844
DZA7	2	0	5.31729774	2.152947454	0.731777095	0.433031132	0.316882264	0.078198858
DZA8	2	0	5.846466818	2.152947454	0.263275909	2.739063365	0.721129396	0.257148001
DZA9	2	0	5.740526944	2.152947454	0.420502953	0.613581259	0.258012731	0.12833133
EGY1	2	0	6.62750097	2.152947454	3.891757223	0.33802634	1.31551645	0.516802246
EGY10	2	0	6.534083111	2.152947454	3.806852079	0.070324138	0.267713591	0.396237595
EGY11	2	0	6.764000376	2.152947454	4.37996012	0.170385221	0.746280473	0.091747869
EGY12	2	0	6.521389202	2.152947454	4.17647121	0.187437728	0.782828275	0.366397929
EGY13	2	0	5.52143322	2.152947454	3.014450657	0.030768667	0.092750628	0.224789771
EGY14	2	0	5.737931596	2.152947454	3.27827515	0.255727292	0.838344427	0.084461168
EGY15	2	0	6.642872492	2.152947454	3.556208595	0.403254532	1.434057233	0.469614157
EGY16	2	0	5.831656391	2.152947454	4.395186923	0.006325574	0.02780208	0.182966438
EGY17	2	0	6.439766018	2.152947454	2.768494604	0.051854115	0.143557838	0.404443293
EGY18	2	0	6.249143735	2.152947454	3.845777771	0.091483454	0.351825034	0.410451411
EGY19	2	0	3.622010259	2.152947454	1.884314068	0.267824621	0.504665701	0.09571769
EGY2	2	0	5.370941933	2.152947454	3.830635455	0.030055571	0.115131936	0.081345609
EGY20	2	0	6.068898584	2.152947454	3.649500653	0.354773361	1.294745613	0.460727043
EGY21	2	0	5.077161945	2.152947454	3.13855273	0.074907182	0.235100141	0.072762305
EGY22	2	0	6.388499252	2.152947454	4.05315467	0.631937867	2.561341917	0.599772307
EGY23	2	0	5.432115539	2.152947454	1.988564237	0.527504491	1.048976566	0.119243637
EGY24	2	0	6.456993705	2.152947454	3.590873503	0.030989638	0.11127987	0.265076817
EGY25	2	0	5.216609634	2.152947454	1.508951045	0.542290569	0.818289921	0.118642709
EGY26	2	0	6.467759735	2.152947454	2.753869549	0.070008184	0.192793406	0.405145767
EGY3	2	0	6.587433149	2.152947454	4.32468112	0.787584062	3.406049924	0.506797236
EGY4	2	0	6.31089469	2.152947454	3.806977417	0.153372402	0.583885271	0.404900923
EGY5	2	0	6.524950996	2.152947454	4.013328529	0.347513838	1.3946872	0.490813596
EGY6	2	0	6.522341787	2.152947454	4.086306665	1.705617413	6.969675803	0.221385426
EGY7	2	0	5.831874077	2.152947454	2.977088918	0.191212731	0.569257302	0.170804491
EGY8	2	0	6.678325925	2.152947454	4.177194609	0.167726988	0.70062827	0.197712275
EGY9	2	0	6.432452331	2.152947454	4.073526822	0.216154039	0.880509276	0.489141372
ERI1	2	0	5.795221471	2.152947454	3.351272163	0.184081314	0.616906583	0.110383552
ERI2	2	0	5.747671899	2.152947454	12.37478014	0.120424783	1.490230213	0.115416441
ERI3	2	0	4.926728342	2.152947454	22.53380532	0.020126724	0.45353168	0.061400235
ERI4	2	0	5.794441583	2.152947454	30.60473654	0.229611153	7.027188844	0.118209348
ERI5	2	0	5.910198563	2.152947454	5.352414694	0.412313229	2.206871386	0.110593182
ERI6	2	0	5.664764625	2.152947454	18.57865517	0.246492054	4.579490873	0.100412357
ESH1	2	0	4.476671021	2.152947454	3.865046249	0.173150631	0.669235197	0.070005147
ESH2	2	0	4.594979714	2.152947454	3.531460672	0.247165544	0.872855398	0.067765924
ESH3	2	0	5.135629558	2.152947454	5.874196825	0.276037694	1.621499746	0.07301689
ESH4	2	0	4.768048676	2.152947454	9.061067204	0.141361666	1.280887556	0.05871266
ETH1	2	0	6.332810245	2.152947454	3.422942351	1.171997679	4.011680491	0.151315774
ETH10	2	0	7.022418308	2.152947454	5.400371417	1.64243535	8.869760918	0.258433458
ETH11	2	0	6.501697469	2.152947454	4.891190165	0.544965086	2.665527869	0.132587587
ETH2	2	0	6.031885402	2.152947454	12.83748973	0.370466949	4.755865653	0.123935769
ETH3	2	0	7.146750051	2.152947454	5.01336102	0.667598391	3.346911751	0.152819174
ETH4	2	0	5.75233074	2.152947454	26.54198871	0	0	0.167396426
ETH5	2	0	5.409512683	2.152947454	10.96558525	0.342514616	3.755873222	0.134022595
ETH6	2	0	5.25410489	2.152947454	25.59895854	1.03630647	26.52836636	0.202159378
ETH7	2	0	5.131018244	2.152947454	6.473229115	0	0	0.17396391
ETH8	2	0	7.280502871	2.152947454	6.633921447	0.806630278	5.351121901	0.202276194
ETH9	2	0	6.530759431	2.152947454	20.73409998	0	0	0.125701231
GAB1	2	0	5.433368153	2.817001479	18.55066554	6.702161973	124.3295652	0.316543104
GAB2	2	0	4.775182504	2.817001479	14.91678886	5.853828051	87.32031708	0.398337145
GAB3	2	0	4.390302171	2.817001479	17.49158737	4.02132433	70.33934584	0.354723046
GAB4	2	0	4.661865966	2.817001479	16.37264836	6.306466209	103.2535536	0.377969594
GAB5	2	0	4.387870227	2.817001479	16.51356267	6.299459667	104.026522	0.426591001
GAB6	2	0	4.46021882	2.817001479	15.78966959	3.325187966	52.50361931	0.329141989
GAB7	2	0	4.401138959	2.817001479	15.10308796	4.832138179	72.98020795	0.394294192
GAB8	2	0	4.761407596	2.817001479	18.65298548	6.553824461	122.2483925	0.306901195
GAB9	2	0	4.793043185	2.817001479	14.17831791	2.135192584	30.27343926	0.309526375
GHA1	2	0	6.404637685	1.238179418	27.54465284	0.523231725	14.41223622	0.306122015
GHA10	2	0	6.11132133	1.238179418	24.27467621	0.202693424	4.920317237	0.373025263
GHA2	2	0	6.017351557	1.238179418	28.8105811	0	0	0.255725124
GHA3	2	0	6.040746503	1.238179418	25.6141612	0.254734709	6.524815899	0.3640837
GHA4	2	0	6.043718672	1.238179418	24.87392645	0.718961997	17.88340783	0.346348604
GHA5	2	0	6.317244152	1.238179418	35.86923183	0	0	0.17519379
GHA6	2	0	5.9829838	1.238179418	39.90794672	0	0	0.12828508
GHA7	2	0	5.604218897	1.238179418	38.05285859	0	0	0.137163435
GHA8	2	0	5.358633324	1.238179418	35.11452776	0	0	0.127929812
GHA9	2	0	5.953296456	1.238179418	30.36411691	0.040073577	1.216798777	0.243637995
GIN1	2	0	5.588283596	1.472738301	32.70525937	0	0	0.25139582
GIN2	2	0	5.683287825	1.472738301	34.66338118	0.290717591	10.07725467	0.147848837
GIN3	2	0	5.537015994	1.472738301	29.94383407	0	0	0.204585982
GIN4	2	0	5.778115308	1.472738301	29.64168253	0	0	0.18070719
GIN5	2	0	5.777263909	1.472738301	29.48599774	0	0	0.275710966
GIN6	2	0	5.698680693	1.472738301	28.70255464	0	0	0.22241211
GIN7	2	0	5.584407579	1.472738301	28.12444804	0	0	0.237005514
GIN8	2	0	5.936408116	1.472738301	18.71693745	0.122137991	2.286049138	0.298280724
GMB1	2	0	5.097685769	0.632093366	20.68032679	0.143788739	2.973598111	0.187621253
GMB2	2	0	4.650085491	0.632093366	21.50399813	0.118346488	2.544922657	0.169196478
GMB3	2	0	4.939774974	0.632093366	27.84942939	0.069748847	1.94246559	0.174242135
GMB4	2	0	4.966908242	0.632093366	18.89090962	0.103863186	1.96207006	0.186652071
GMB5	2	0	4.873422703	0.632093366	32.79525552	0.044260296	1.451527717	0.175251217
GMB6	2	0	5.381205256	0.632093366	19.344679	0.145506316	2.814772975	0.213855414
GNB1	2	0	5.229892097	2.152947454	33.09820009	0	0	0.281430575
GNB2	2	0	4.857066295	2.152947454	22.56435604	0.04508554	1.017326177	0.26382624
GNB3	2	0	5.384117051	2.152947454	30.96768651	0	0	0.226595296
GNB4	2	0	4.409097218	2.152947454	19.55817768	0.063249213	1.237039346	0.287351998
GNB5	2	0	5.15402583	2.152947454	24.00548634	0.03060783	0.734755845	0.281474765
GNB6	2	0	5.212513855	2.152947454	35.29697266	0	0	0.236597697
GNB7	2	0	5.228939432	2.152947454	29.93642443	0	0	0.289745064
GNB8	2	0	4.699651153	2.152947454	27.70597929	0	0	0.283569671
GNB9	2	0	4.896915619	2.152947454	24.61353447	0	0	0.303668379
GNQ2	2	0	4.914667382	0.11776539	15.74854823	0.229501056	3.614308449	0.381818057
GNQ3	2	0	3.994353044	0.11776539	14.87315891	0.618186773	9.194390108	0.375279844
GNQ4	2	0	4.820666078	0.11776539	15.06110709	4.658660457	70.16458406	0.342310913
GNQ5	2	0	4.977369295	0.11776539	14.95709993	1.947031054	29.12193804	0.323197278
GNQ6	2	0	5.039751886	0.11776539	14.16740951	3.47581765	49.24333201	0.290051959
GNQ7	2	0	4.832885024	0.11776539	14.42533476	3.329061835	48.02283142	0.335842669
KEN1	2	0	6.516562434	2.152947454	9.178442474	0.773537874	7.099872878	0.372875391
KEN2	2	0	6.33549443	2.152947454	24.59546943	0.428850186	10.54777164	0.299237075
KEN3	2	0	6.610645829	2.152947454	12.89934587	0.951088417	12.26841844	0.33993762
KEN4	2	0	6.28665467	2.152947454	8.005768757	0.993877622	7.956754415	0.248005421
KEN5	2	0	5.915435627	2.152947454	43.84976105	0.165423458	7.253779105	0.186027561
KEN6	2	0	6.586013676	2.152947454	8.429477216	2.245676598	18.92987972	0.324766224
KEN7	2	0	6.770108054	2.152947454	9.321461029	1.025351237	9.557771596	0.275909121
KEN8	2	0	6.472163583	2.152947454	9.284225551	1.618251512	15.02421203	0.305533835
LBR1	2	0	4.792769662	0.813018601	17.630661	0.045747367	0.806556319	0.378018529
LBR10	2	0	4.757720696	0.813018601	20.9526571	0	0	0.374523261
LBR11	2	1	5.761856015	0.813018601	24.20537858	0.01770086	0.428456018	0.194887073
LBR12	2	1	5.362953917	0.813018601	18.3584728	0.110242466	2.023883313	0.38363
LBR13	2	0	4.577070405	0.813018601	17.84641915	0	0	0.365732824
LBR14	2	1	4.641891131	0.813018601	18.24645677	0.789447202	14.40461424	0.393977584
LBR15	2	0	4.769576218	0.813018601	19.38730315	0	0	0.349197918
LBR2	2	1	5.127624512	0.813018601	17.98920423	0.08013194	1.441509834	0.37791339
LBR3	2	1	4.654009271	0.813018601	16.21158835	0.078941977	1.279774835	0.389746146
LBR4	2	0	4.70531117	0.813018601	17.46385931	0.108431218	1.893627536	0.381735606
LBR5	2	1	5.023572781	0.813018601	18.17372476	0	0	0.367399734
LBR6	2	1	4.84569693	0.813018601	18.20870691	0	0	0.391175279
LBR7	2	0	4.541847405	0.813018601	20.55536348	0	0	0.377081456
LBR8	2	1	5.105469615	0.813018601	16.12477922	0.042261337	0.681454729	0.389116976
LBR9	2	1	5.038872836	0.813018601	18.92541897	0.051876849	0.981791102	0.359320336
LBY1	2	0	5.092830121	2.152947454	2.521638398	0.601352019	1.516392342	0.122862389
LBY10	2	0	4.225675182	2.152947454	1.186921145	1.691849442	2.008091876	0.250828242
LBY11	2	0	4.170887215	2.152947454	2.647091348	0.278884911	0.738233835	0.10888838
LBY12	2	0	5.077407759	2.152947454	1.474759394	1.107739457	1.63364917	0.130655915
LBY13	2	0	4.784175277	2.152947454	1.908921216	0.300418248	0.573474767	0.087745174
LBY14	2	0	5.360362716	2.152947454	1.387851649	1.309474696	1.817356616	0.295661452
LBY15	2	0	3.695426147	2.152947454	1.151050646	0.979964005	1.127988201	0.097193057
LBY16	2	0	3.978912532	2.152947454	2.420720482	1.350452998	3.269069232	0.232797921
LBY17	2	0	5.041517714	2.152947454	1.436942134	0.687454887	0.987832893	0.128177479
LBY18	2	0	4.396554648	2.152947454	0.712914556	0.329453309	0.234872059	0.098975016
LBY19	2	0	4.260833849	2.152947454	0.36028827	0.749104861	0.269893694	0.109274094
LBY2	2	0	5.084365402	2.152947454	1.691778002	0.622649841	1.053385304	0.096532706
LBY20	2	0	4.258696899	2.152947454	2.024609263	0.350561994	0.70975106	0.077134844
LBY21	2	0	5.519632464	2.152947454	2.157306321	1.467983269	3.166889585	0.171844762
LBY22	2	0	4.688101135	2.152947454	0.55716396	0.384126624	0.214021511	0.106414397
LBY23	2	0	4.797406165	2.152947454	1.463435598	0.310877781	0.454949611	0.096235823
LBY24	2	0	4.683364766	2.152947454	1.133325289	0.797583692	0.903921768	0.10171092
LBY25	2	0	5.016379252	2.152947454	1.814472593	0.178219989	0.323375286	0.106790097
LBY26	2	0	5.154307014	2.152947454	1.653472834	1.157111519	1.913252462	0.224536229
LBY27	2	0	5.057410724	2.152947454	2.665213062	0.979709296	2.611134013	0.127442344
LBY28	2	0	5.667572993	2.152947454	1.70300556	1.238147163	2.108571503	0.154426182
LBY29	2	0	5.772150508	2.152947454	1.78576855	1.253342404	2.238179448	0.289582031
LBY3	2	0	5.713831666	2.152947454	2.521543635	1.922899227	4.848674307	0.156492436
LBY30	2	0	4.982022179	2.152947454	0.912524492	1.006052117	0.918047197	0.125843449
LBY31	2	0	4.773426382	2.152947454	1.800192903	0.221366898	0.398503119	0.094178057
LBY32	2	0	3.956770724	2.152947454	1.092804151	1.164566469	1.272643071	0.104984983
LBY4	2	0	5.372518489	2.152947454	1.301209042	2.349495289	3.057184514	0.268780841
LBY5	2	0	5.154961164	2.152947454	0.946195433	1.04794994	0.991565448	0.157613818
LBY6	2	0	4.608246079	2.152947454	1.877474644	0.187376581	0.35179478	0.091009178
LBY7	2	0	4.568705879	2.152947454	1.71389114	0.05477079	0.093871172	0.085438937
LBY8	2	0	5.153592826	2.152947454	1.288845355	0.854005798	1.100681406	0.299471647
LBY9	2	0	5.534286256	2.152947454	1.768912133	1.256926873	2.223393196	0.207205886
LSO1	2	0	5.327288218	2.152947454	5.215289682	3.364984307	17.54936794	0.262161267
LSO10	2	0	5.045147092	2.152947454	1.38005882	4.041318406	5.57725711	0.233667366
LSO2	2	0	4.98368849	2.152947454	1.348212161	4.310873513	5.811972093	0.295368958
LSO3	2	0	5.39358279	2.152947454	4.848852955	3.660036014	17.74697644	0.275875827
LSO4	2	0	5.218225482	2.152947454	4.115921994	3.075799803	12.65975206	0.195067198
LSO5	2	0	5.544966884	2.152947454	5.127475947	3.233437551	16.57937327	0.259161502
LSO6	2	0	5.169312453	2.152947454	3.40855685	3.256859262	11.10118995	0.198520606
LSO7	2	0	4.916201938	2.152947454	0.848461029	4.541050358	3.852904258	0.248494967
LSO8	2	0	4.805417737	2.152947454	1.503005375	4.229079573	6.356329331	0.276932232
LSO9	2	0	5.018188509	2.152947454	2.348168284	3.22911343	7.582501742	0.218913333
Mar-01	2	0	6.184432215	2.152947454	0.24412309	1.154386569	0.281812416	0.332565262
Mar-10	2	0	6.22090397	2.152947454	0.231021782	1.297675078	0.299791209	0.180652462
Mar-11	2	0	6.302334788	2.152947454	0.710214009	1.703727734	1.210011304	0.295477729
Mar-12	2	0	6.419373756	2.152947454	0.645453007	0.732884023	0.473042196	0.159153647
Mar-13	2	0	6.078119226	2.152947454	0.167073993	0.995806059	0.166373295	0.275656285
Mar-14	2	0	6.314485112	2.152947454	0.352946655	1.924378298	0.679202884	0.302266952
Mar-15	2	0	6.150374918	2.152947454	0.15206299	1.856720859	0.282338525	0.217956272
Mar-02	2	0	6.220115495	2.152947454	0.858503498	0.945727575	0.811910431	0.367275135
Mar-03	2	0	6.142422188	2.152947454	0.171667729	1.869750792	0.320975873	0.256963777
Mar-04	2	0	6.207474909	2.152947454	0.517996785	1.805264404	0.935121158	0.332898393
Mar-05	2	0	6.457733316	2.152947454	1.055094933	1.330381364	1.403678636	0.215895148
Mar-06	2	0	5.531795581	2.152947454	1.308318934	0.487508794	0.637816986	0.084420287
Mar-07	2	0	3.266457314	2.152947454	3.8268577	0.400917193	1.534253047	0.084051662
Mar-08	2	0	6.427177127	2.152947454	0.437467877	0.770655672	0.337137101	0.192756738
Mar-09	2	0	6.256356557	2.152947454	0.103091598	1.298556421	0.133870257	0.205030011
MLI1	2	0	5.810194343	0.742467944	36.15575116	0.20595423	7.446429891	0.104621201
MLI2	2	0	5.41296535	0.742467944	25.46371301	0.253762208	6.461728036	0.10003998
MLI3	2	0	5.737223793	0.742467944	35.77831505	0.293826021	10.51259995	0.142606011
MLI4	2	0	4.50695229	0.742467944	15.66790816	0.34437225	5.395592786	0.087442253
MLI5	2	0	5.784539639	0.742467944	33.27184372	0.195214156	6.49513489	0.15213119
MLI6	2	0	5.822294245	0.742467944	30.18593259	0.393430369	11.8760626	0.141340282
MLI7	2	0	5.843542703	0.742467944	29.17084757	0.321326487	9.373365973	0.155286649
MLI8	2	0	5.872782079	0.742467944	34.31333378	0	0	0.170122789
MLI9	2	0	5.50989808	0.742467944	18.50373511	0.361348864	6.686303662	0.113081214
MOZ1	2	0	6.098314583	2.152947454	20.84171136	7.144372563	148.9009508	0.432160688
MOZ10	2	0	6.47610343	2.152947454	17.42400807	7.056836552	122.958377	0.430670336
MOZ2	2	0	5.9730893	2.152947454	26.22706332	2.8001707	73.44025427	0.371693448
MOZ3	2	0	5.983705625	2.152947454	26.94756734	3.21328651	86.59025463	0.396188819
MOZ4	2	0	6.038515648	2.152947454	16.67490808	4.972076947	82.90892606	0.445201736
MOZ5	2	0	6.25842366	2.152947454	19.91851574	3.008123986	59.91736497	0.309079452
MOZ6	2	0	6.493100799	2.152947454	21.12697637	7.887824507	166.645882	0.397125313
MOZ7	2	0	5.964920903	2.152947454	9.819439942	7.884872776	77.42503467	0.401436376
MOZ8	2	0	6.104948446	2.152947454	20.67761659	6.376120352	131.8429719	0.377587022
MOZ9	2	0	6.153178156	2.152947454	13.87240855	6.878688401	95.42397578	0.393746171
MRT1	2	0	4.624567211	2.152947454	9.895609648	0.259271734	2.565651873	0.065729973
MRT10	2	0	5.626838275	2.152947454	27.66471679	0.166737927	4.612757528	0.088996212
MRT11	2	0	4.632450914	2.152947454	21.57780639	0.240620635	5.192065475	0.093995536
MRT12	2	0	4.571271593	2.152947454	4.130052079	0.24709228	1.020503985	0.072801053
MRT13	2	0	5.232174733	2.152947454	24.57889636	0.200413013	4.925930676	0.136326716
MRT2	2	0	5.237727906	2.152947454	30.02997661	0.229155631	6.88153824	0.117896158
MRT3	2	0	5.213535706	2.152947454	30.83439255	0.225844614	6.963781483	0.119342059
MRT4	2	0	4.721244474	2.152947454	11.51373586	0.112234742	1.292241174	0.079376296
MRT5	2	0	5.260103791	2.152947454	33.67757782	0.19623246	6.608633942	0.1206268
MRT6	2	0	5.127505886	2.152947454	40.09267594	0.275054295	11.02766272	0.126345844
MRT7	2	0	5.281129048	2.152947454	20.00698653	0.429485003	8.592700671	0.117132734
MRT8	2	0	5.185127024	2.152947454	24.11511945	0.303016401	7.307276704	0.131065323
MRT9	2	0	3.89412364	2.152947454	14.31140703	0.174750303	2.500922714	0.065816126
MWI1	2	0	5.382816925	2.152947454	16.7410564	7.057551908	118.1508746	0.414781045
MWI10	2	0	6.10311918	2.152947454	7.699696498	8.253306275	63.54795342	0.339578441
MWI11	2	0	5.543563206	2.152947454	13.00097169	6.852886483	89.09418318	0.375275848
MWI12	2	0	5.755759807	2.152947454	11.80846723	7.37796047	87.1224044	0.393509134
MWI13	2	0	5.481531492	2.152947454	7.921992893	8.690814331	68.84856936	0.404616135
MWI14	2	0	5.600223051	2.152947454	10.30631083	6.709168753	69.14677858	0.386516402
MWI15	2	0	5.1005029	2.152947454	15.56511305	6.733187701	104.8028278	0.417282185
MWI16	2	0	5.766249435	2.152947454	6.199722026	7.657687469	47.47553367	0.360780219
MWI17	2	0	5.204424567	2.152947454	6.922292659	7.297558359	50.51583466	0.384940749
MWI18	2	0	5.341571249	2.152947454	9.414427693	7.821615446	73.63603306	0.328892507
MWI19	2	0	5.27878344	2.152947454	24.46850474	6.450843398	157.8424923	0.428314237
MWI2	2	0	5.882083147	2.152947454	11.37377424	6.690440613	76.0955611	0.411836367
MWI20	2	0	5.534426292	2.152947454	11.40321952	7.654569941	87.28674134	0.425286909
MWI21	2	0	5.198839302	2.152947454	7.573823769	8.17174871	61.89138461	0.368290099
MWI22	2	0	5.338109424	2.152947454	11.34571258	6.769892287	76.80925211	0.360198616
MWI23	2	0	5.080624016	2.152947454	5.678477312	7.455057496	42.33337485	0.372396754
MWI24	2	0	5.376722518	2.152947454	11.13717094	7.956103361	88.60848316	0.370624783
MWI25	2	0	5.640999626	2.152947454	12.00779226	6.612080485	79.39648887	0.435775531
MWI26	2	0	5.71591374	2.152947454	11.38255512	6.761383405	76.96181928	0.390788803
MWI3	2	0	5.527829356	2.152947454	24.8809944	6.549148856	162.949336	0.409723869
MWI4	2	0	5.358001238	2.152947454	11.87260783	6.778616224	80.47985203	0.388751065
MWI5	2	0	5.094590741	2.152947454	5.957029239	8.538051011	50.86141952	0.394821545
MWI6	2	0	5.663372467	2.152947454	6.640075643	8.454982496	56.14172333	0.368084792
MWI7	2	0	5.596994086	2.152947454	6.66220697	8.206987835	54.67665155	0.362093157
MWI8	2	0	5.269637266	2.152947454	8.194569851	7.785461296	63.79850641	0.309147139
MWI9	2	0	5.656839416	2.152947454	8.583942798	7.959262165	68.32185114	0.359694794
NAM1	2	0	4.819356997	2.152947454	17.41087186	6.339947093	110.3840064	0.390161713
NAM10	2	0	5.27253626	2.152947454	19.45925997	4.185881069	81.45414791	0.215415963
NAM11	2	0	5.122295389	2.152947454	16.91742162	3.784187372	64.01869327	0.20925349
NAM12	2	0	5.119856286	2.152947454	17.1015168	3.918483186	67.01200603	0.257803395
NAM13	2	0	5.044578802	2.152947454	13.48598335	4.218648863	56.89262831	0.224249888
NAM2	2	0	4.945052764	2.152947454	16.23089449	1.677772946	27.23175566	0.094342075
NAM3	2	0	4.747050476	2.152947454	22.40334116	2.548957359	57.10516131	0.11603794
NAM4	2	0	4.754327747	2.152947454	23.85980624	0.973627534	23.23056431	0.067510834
NAM5	2	0	5.211273808	2.152947454	16.99179704	4.955065289	84.19546373	0.329851247
NAM6	2	0	5.311398821	2.152947454	11.60259446	3.365958572	39.05385229	0.18069549
NAM7	2	0	4.747402889	2.152947454	14.21940665	4.128779041	58.70878814	0.183493486
NAM8	2	0	5.269978034	2.152947454	18.25973332	4.339734163	79.2423885	0.275403074
NAM9	2	0	4.745746777	2.152947454	14.49461532	3.33659651	48.36268288	0.216421186
NER1	2	0	5.358840323	0.260771115	14.66519783	0.19382654	2.842504554	0.09013947
NER2	2	0	5.345523113	0.260771115	22.27589663	0.257279428	5.731129944	0.146557669
NER3	2	0	5.96793543	0.260771115	32.1977467	0.237438755	7.644992891	0.149404033
NER4	2	0	6.148807744	0.260771115	26.11829619	0.272595292	7.119724576	0.147840506
NER5	2	0	5.758236817	0.260771115	29.60657047	0.216181985	6.400407173	0.121337773
NER6	2	0	6.088029285	0.260771115	27.16116452	0.232383337	6.311802048	0.114689539
NER7	2	0	6.058746637	0.260771115	31.11626362	0.249720718	7.770375692	0.12070077
NER8	2	0	6.118341911	0.260771115	22.56608703	0.257314701	5.806585937	0.140852653
NGA1	2	0	6.311447422	0.166838027	25.40611889	0	0	0.277710878
NGA10	2	0	6.361921818	0.166838027	26.95496067	0	0	0.269157218
NGA11	2	0	6.195154961	0.166838027	31.38390646	0	0	0.210529856
NGA12	2	0	6.25823962	0.166838027	28.44132052	0.358965214	10.20944471	0.253678282
NGA13	2	0	6.237330223	0.166838027	23.71136337	0.427984364	10.14809277	0.296922051
NGA14	2	0	6.371567219	0.166838027	29.41606447	0	0	0.226147881
NGA15	2	0	6.005366139	0.166838027	29.14118172	0	0	0.163644553
NGA16	2	0	6.226833526	0.166838027	34.90944353	0	0	0.162706657
NGA17	2	0	6.34104951	0.166838027	26.75595158	0	0	0.286293062
NGA18	2	0	6.496901135	0.166838027	23.24138592	0.175001956	4.067287996	0.172485356
NGA19	2	0	6.502107224	0.166838027	28.21811919	0	0	0.170697472
NGA2	2	0	6.355589825	0.166838027	38.48271244	0	0	0.169483493
NGA20	2	0	6.721771125	0.166838027	27.53887224	0.061579907	1.695841192	0.147600566
NGA21	2	0	6.50675721	0.166838027	27.48798555	0.014916364	0.410020798	0.153357895
NGA22	2	0	6.365653032	0.166838027	39.80972407	0	0	0.159900844
NGA23	2	0	6.377665606	0.166838027	31.2379315	0	0	0.204574955
NGA24	2	0	6.093038777	0.166838027	37.18223666	0	0	0.175048932
NGA25	2	0	6.678336702	0.166838027	29.98010901	0	0	0.191243889
NGA26	2	0	6.112657986	0.166838027	34.92728506	0	0	0.171809226
NGA27	2	0	6.320941489	0.166838027	37.69990218	0	0	0.165868252
NGA28	2	0	6.293099775	0.166838027	28.44934381	0	0	0.263960821
NGA29	2	0	6.252979757	0.166838027	24.37874379	0.327976272	7.995649505	0.2917026
NGA3	2	0	6.436243415	0.166838027	23.44481621	0.282526489	6.62378161	0.272057409
NGA30	2	0	6.396951359	0.166838027	26.16188533	0	0	0.292149497
NGA31	2	0	6.466532433	0.166838027	32.69305734	0	0	0.198230647
NGA32	2	0	6.250434543	0.166838027	26.5488461	0	0	0.162649802
NGA33	2	0	6.567250676	0.166838027	22.80622675	0.140208672	3.197630766	0.25409753
NGA34	2	0	6.289040102	0.166838027	32.01789183	0.11688697	3.742474362	0.149698848
NGA35	2	0	6.195483988	0.166838027	36.21253947	0	0	0.177689251
NGA36	2	0	4.212143773	0.166838027	18.94434387	0.263221033	4.986549763	0.19347958
NGA37	2	0	6.217541622	0.166838027	25.51763469	0.083616721	2.13370094	0.162247604
NGA38	2	0	6.372756369	0.166838027	33.25198066	0	0	0.158773524
NGA4	2	0	6.369536015	0.166838027	30.03241441	0	0	0.236929239
NGA5	2	1	6.41213697	0.166838027	28.42621372	0	0	0.167015866
NGA6	2	0	6.084154672	0.166838027	22.48818667	0	0	0.279017501
NGA7	2	0	6.30163214	0.166838027	35.89638033	0	0	0.186052765
NGA8	2	0	6.360560615	0.166838027	31.53474441	0.116073691	3.660354178	0.162326537
NGA9	2	0	6.000401751	0.166838027	26.38954702	0	0	0.259831159
RWA1	2	0	5.771207833	2.152947454	5.053462745	3.546950581	17.92438262	0.367370527
RWA10	2	0	5.885786014	2.152947454	4.179578653	2.372849874	9.917512679	0.402026619
RWA2	2	0	5.94199514	2.152947454	4.964146737	2.228284366	11.06153056	0.361717727
RWA3	2	0	5.699873915	2.152947454	5.008869414	3.882527567	19.44707358	0.409072666
RWA4	2	0	5.603269372	2.152947454	4.479925655	3.659130171	16.39263113	0.391188889
RWA5	2	0	5.859240028	2.152947454	3.760488371	3.046735147	11.45721209	0.423512467
RWA6	2	0	5.876803409	2.152947454	4.881058386	3.072891723	14.99896391	0.37837473
RWA7	2	0	5.808040515	2.152947454	5.810422755	2.322476005	13.49456743	0.375084188
RWA8	2	0	5.600637879	2.152947454	4.498571199	3.221580663	14.49250999	0.387118813
RWA9	2	0	6.078799213	2.152947454	5.244019858	2.630626417	13.79505717	0.356126657
SDN1	2	0	6.629490211	2.152947454	31.81888001	0.100585591	3.200520851	0.116010059
SDN2	2	0	6.613761236	2.152947454	23.87035158	0.131167786	3.131021167	0.133574671
SDN3	2	0	6.419241215	2.152947454	28.63371479	0.135150151	3.869850878	0.105004028
SDN4	2	0	6.48351202	2.152947454	30.87345689	0.047613724	1.470000255	0.09459124
SDN5	2	0	6.374557106	2.152947454	30.98297368	0.006105446	0.189164873	0.118989524
SDN6	2	0	6.020304897	2.152947454	16.0346153	0.007376808	0.118284278	0.1074055
SEN1	2	0	6.051703798	1.466075217	19.19957325	0.054977085	1.055536571	0.1568553
SEN10	2	0	5.439693684	1.466075217	20.49952183	0.158140734	3.241809429	0.160690573
SEN11	2	0	5.407508545	1.466075217	21.74512969	0.160347476	3.48677666	0.197767455
SEN2	2	0	5.589139342	1.466075217	25.68591747	0.233236184	5.990885373	0.154209279
SEN3	2	0	5.38588138	1.466075217	23.42119839	0.183614543	4.300472639	0.167142325
SEN4	2	0	5.700789024	1.466075217	23.73300987	0.131013965	3.109355725	0.156903
SEN5	2	0	5.685976711	1.466075217	30.94996879	0	0	0.199236217
SEN6	2	0	5.469085707	1.466075217	23.98032814	0.205953269	4.938826972	0.144924123
SEN7	2	0	5.377020827	1.466075217	25.17308267	0.235779316	5.935292213	0.141399744
SEN8	2	0	5.506139143	1.466075217	23.49766618	0.167172284	3.928158524	0.121189779
SEN9	2	0	5.406927799	1.466075217	32.4402116	0.151935486	4.928819315	0.151459364
SLE1	2	0	5.884427879	1.089058984	18.79012996	0	0	0.365788837
SLE2	2	0	6.061761191	1.089058984	28.04782168	0	0	0.296561492
SLE3	2	0	5.818114003	1.089058984	20.60036709	0	0	0.364150892
SLE4	2	0	5.790820716	1.089058984	21.0152218	0.20766815	4.364192233	0.303447283
SOM1	2	0	5.484967892	2.152947454	17.33496745	0.153735299	2.664996404	0.093908171
SOM10	2	0	5.547158665	2.152947454	54.0141027	0.014765246	0.797531514	0.244865907
SOM11	2	0	5.58498772	2.152947454	30.16559457	0.028150207	0.849167731	0.140039222
SOM12	2	0	4.927919969	2.152947454	23.92786003	0	0	0.116839137
SOM13	2	0	5.451168557	2.152947454	12.75079872	0	0	0.107076455
SOM14	2	0	5.662227015	2.152947454	38.28064827	0	0	0.253804602
SOM15	2	0	5.872002464	2.152947454	43.52835741	0	0	0.245437808
SOM16	2	0	5.190643375	2.152947454	21.67958651	0	0	0.109100903
SOM17	2	0	5.601478245	2.152947454	18.21968299	0	0	0.106234148
SOM18	2	0	5.734879525	2.152947454	12.79179018	0.104152231	1.332293486	0.100670542
SOM2	2	0	5.287983737	2.152947454	44.31369252	0	0	0.139023138
SOM3	2	0	5.83030263	2.152947454	35.96574614	0	0	0.18432101
SOM4	2	0	5.462558192	2.152947454	20.5000543	0	0	0.122692108
SOM5	2	0	5.769801084	2.152947454	47.05556166	0	0	0.206997864
SOM6	2	0	5.52176619	2.152947454	37.85513007	0	0	0.158152722
SOM7	2	0	5.489124806	2.152947454	56.41353833	0	0	0.167621594
SOM8	2	0	5.456192989	2.152947454	44.30692948	0	0	0.156930715
SOM9	2	0	5.285317358	2.152947454	56.84314672	0	0	0.278659925
SSD1	2	0	6.186503017	2.152947454	41.80885453	0	0	0.161587396
SSD2	2	0	6.171651199	2.152947454	28.76205722	0.199281052	5.73173302	0.16146339
SSD3	2	0	6.221779982	2.152947454	40.71400785	0	0	0.148618447
SWZ1	2	0	5.37146384	2.152947454	10.57393371	4.143135917	43.80924456	0.421861529
SWZ2	2	0	5.239870832	2.152947454	18.85760296	3.925771023	74.03063125	0.40297368
SWZ3	2	0	5.417930678	2.152947454	13.12418388	4.393886225	57.66617078	0.415984773
SWZ4	2	0	5.251730763	2.152947454	11.90927552	3.955614176	47.10849907	0.380168185
TCD1	2	0	5.387052687	0.440732202	32.94738709	0.342099218	11.27127536	0.134407038
TCD10	2	0	5.46979548	0.440732202	48.07594726	0	0	0.168711673
TCD11	2	0	5.548444688	0.440732202	41.46275657	0	0	0.172600129
TCD12	2	0	5.414208884	0.440732202	40.11018282	0	0	0.157847935
TCD13	2	0	5.442400114	0.440732202	46.08960488	0	0	0.155698849
TCD14	2	0	5.707565174	0.440732202	35.39013575	0.301783322	10.68015273	0.141421669
TCD15	2	0	5.155285619	0.440732202	39.21931544	0.117374032	4.603329185	0.143143561
TCD16	2	0	5.499521069	0.440732202	44.24411541	0	0	0.163419773
TCD17	2	0	5.745833592	0.440732202	41.67522601	0.31074012	12.95016473	0.139029143
TCD18	2	0	5.340974156	0.440732202	19.47855743	0.346273659	6.744911354	0.12313353
TCD2	2	0	5.138090519	0.440732202	13.04816435	0.091700009	1.196516788	0.086932916
TCD3	2	0	5.298505809	0.440732202	46.14840358	0.043178128	1.992601677	0.165764579
TCD4	2	0	5.40857139	0.440732202	35.82560117	0.090980323	3.259424766	0.14443481
TCD5	2	0	5.41586778	0.440732202	34.89823496	0.268857117	9.382638839	0.157490213
TCD6	2	0	5.454358791	0.440732202	26.77725368	0.251978867	6.747302044	0.131956616
TCD7	2	0	5.319795934	0.440732202	26.35742292	0.285085843	7.514128131	0.151954303
TCD8	2	0	5.43747907	0.440732202	41.60628219	0	0	0.165890754
TCD9	2	0	5.613758142	0.440732202	41.18394713	0	0	0.165989348
TGO1	2	0	5.366793477	6.333796019	32.39070082	0.235607393	7.631488578	0.178539513
TGO2	2	0	5.579469462	6.333796019	37.65725368	0	0	0.150489758
TGO3	2	0	5.938572402	6.333796019	31.49577393	0	0	0.224763043
TGO4	2	0	5.744573041	6.333796019	29.78786063	0.412263587	12.28045027	0.240465357
TGO5	2	0	5.468176473	6.333796019	41.14291491	0	0	0.137421679
TUN1	2	0	5.514177801	2.152947454	0.439704943	2.731810721	1.201190677	0.227129031
TUN10	2	0	5.074256355	2.152947454	1.408441194	0.472850652	0.665982337	0.141440836
TUN11	2	0	5.330707275	2.152947454	0.089768545	2.391783551	0.214706928	0.23532042
TUN12	2	0	5.495565178	2.152947454	0.691611982	1.169071575	0.808543909	0.20060005
TUN13	2	0	5.557122647	2.152947454	0.396984983	3.481831145	1.38223468	0.357018554
TUN14	2	0	5.554300822	2.152947454	1.34612791	0.79735089	1.073336287	0.129037207
TUN15	2	0	5.576864576	2.152947454	0.684340098	1.389939892	0.951191603	0.199920098
TUN16	2	0	5.760093344	2.152947454	0.471947169	2.373036167	1.119947702	0.313015709
TUN17	2	0	5.850357541	2.152947454	0.766219599	0.94756138	0.726040101	0.144036639
TUN18	2	0	5.515417423	2.152947454	0.288105385	0.958930104	0.276272927	0.185081778
TUN19	2	0	5.287451535	2.152947454	0.103396344	2.511438177	0.259673526	0.26111958
TUN2	2	0	5.401852736	2.152947454	0.260127939	3.716523407	0.966771574	0.314906424
TUN20	2	0	5.653507756	2.152947454	0.364626753	1.464368582	0.533947961	0.20475495
TUN21	2	0	5.075873505	2.152947454	0.810854849	0.638365771	0.517621981	0.10337573
TUN22	2	0	4.902153312	2.152947454	0.904965305	0.497129633	0.44988507	0.141025162
TUN23	2	0	5.864497835	2.152947454	0.369574096	2.871217473	1.061127601	0.26700395
TUN24	2	0	5.124980141	2.152947454	0.245227246	2.360970973	0.578974409	0.304802128
TUN3	2	0	5.619371739	2.152947454	0.395059824	2.630647458	1.039263122	0.312610275
TUN4	2	0	5.637697761	2.152947454	0.455843458	3.56196806	1.623699837	0.342445782
TUN5	2	0	5.453087702	2.152947454	1.17945564	0.71319836	0.841185828	0.145617983
TUN6	2	0	5.42840738	2.152947454	0.327960879	0.70949191	0.23268559	0.158249486
TUN7	2	0	5.535024602	2.152947454	0.293750787	3.850340634	1.131040591	0.296889886
TUN8	2	0	5.655622851	2.152947454	0.345483856	1.431768514	0.494652907	0.21601719
TUN9	2	0	5.532539514	2.152947454	0.096737049	1.167934822	0.112982568	0.174366834
TZA1	2	0	6.023783585	2.152947454	11.25592753	1.831759136	20.61814809	0.233634372
TZA10	2	0	5.159075537	2.152947454	20.56921377	0.940757315	19.35063832	0.363298394
TZA11	2	0	5.809789555	2.152947454	18.68544456	5.649413777	105.5618079	0.414047074
TZA12	2	0	5.932544273	2.152947454	9.918025072	2.765633773	27.4296251	0.270880407
TZA13	2	0	6.047375981	2.152947454	8.590910085	2.281763572	19.60242568	0.296419777
TZA14	2	0	6.225502557	2.152947454	6.589166413	7.162015606	47.19171268	0.382712277
TZA15	2	0	6.150539391	2.152947454	21.14222547	4.203062328	88.86209141	0.348346986
TZA16	2	0	5.966021409	2.152947454	20.25394097	7.128364516	144.3774741	0.402604831
TZA17	2	0	6.383231522	2.152947454	9.053257018	3.187853393	28.8604561	0.290947357
TZA18	2	0	5.861221314	2.152947454	25.46493971	2.808840937	71.5269651	0.35827446
TZA19	2	0	5.971042164	2.152947454	5.863093145	5.799273429	34.00168029	0.410834035
TZA2	2	0	6.309454299	2.152947454	24.98796549	1.987155714	49.65497841	0.292081708
TZA20	2	0	5.961781766	2.152947454	8.78947174	7.574184651	66.57308194	0.399351026
TZA21	2	0	6.361612533	2.152947454	10.20090357	3.956078105	40.35557127	0.28172724
TZA22	2	0	5.949752024	2.152947454	10.27589209	4.187724084	43.0326008	0.301610368
TZA23	2	0	6.14908784	2.152947454	9.949056204	4.911266331	48.86246476	0.334656534
TZA24	2	0	6.130016708	2.152947454	23.01225303	2.105131859	48.44382699	0.345352929
TZA25	2	0	4.888943482	2.152947454	22.10426456	2.048601585	45.28283142	0.426621592
TZA3	2	0	6.143342159	2.152947454	14.17184177	3.405373474	48.26041402	0.286775742
TZA4	2	0	6.097550112	2.152947454	6.80996621	6.407530817	43.63506835	0.358214369
TZA5	2	0	6.222196618	2.152947454	6.848092981	2.949863276	20.20093799	0.363898871
TZA6	2	0	5.182211307	2.152947454	20.8038028	0.550362406	11.44963096	0.341308328
TZA7	2	0	5.049673055	2.152947454	23.85335887	1.888791333	45.05401749	0.399608389
TZA8	2	0	6.136644614	2.152947454	6.207417143	4.831916556	29.99372166	0.442463906
TZA9	2	0	6.054610445	2.152947454	15.38265958	1.854293958	28.52397271	0.279068614
UGA1	2	0	5.218598357	2.152947454	30.30406191	0.532735957	16.14406342	0.176322511
UGA10	2	0	5.762963146	2.152947454	9.753831585	2.189936198	21.36026886	0.336788687
UGA11	2	0	5.501505195	2.152947454	8.514059016	2.771981266	23.60081209	0.363159309
UGA12	2	0	5.560798615	2.152947454	4.249612276	2.006463304	8.526691088	0.400019333
UGA13	2	0	5.467005333	2.152947454	5.284985844	1.531709113	8.095060979	0.441681077
UGA14	2	0	5.031963492	2.152947454	15.75599343	1.266824947	19.96008555	0.238173815
UGA15	2	0	4.394920435	2.152947454	7.565973659	3.652745026	27.63657265	0.188429427
UGA16	2	0	5.987763384	2.152947454	8.787038612	3.131321161	27.51503995	0.279552504
UGA17	2	0	5.7614436	2.152947454	10.59567642	1.838737425	19.48266677	0.322153957
UGA18	2	0	5.333460828	2.152947454	5.433225529	1.60299378	8.709426728	0.387313782
UGA19	2	0	5.187763684	2.152947454	4.643918665	2.076141103	9.64143042	0.454914793
UGA2	2	0	5.749222144	2.152947454	17.66246795	1.134465286	20.03745675	0.24426432
UGA20	2	0	5.189113301	2.152947454	9.611573524	0.685848937	6.592087485	0.273528503
UGA21	2	0	5.632874344	2.152947454	5.331133889	1.514835704	8.075791958	0.353876098
UGA22	2	0	5.378854298	2.152947454	15.74038287	1.256511351	19.77796975	0.196975202
UGA23	2	0	5.381797738	2.152947454	9.4672903	2.220743601	21.02442435	0.374079125
UGA24	2	0	5.52078222	2.152947454	7.704528255	1.809828523	13.94387499	0.394571584
UGA25	2	0	5.273282817	2.152947454	9.335473094	1.861892874	17.38165083	0.328844683
UGA26	2	0	5.24958596	2.152947454	4.077540007	2.111646223	8.610321955	0.465336284
UGA27	2	0	5.325067096	2.152947454	26.87950358	0.616210921	16.56344366	0.152335185
UGA28	2	0	5.486416925	2.152947454	17.46382122	0.185945373	3.247316751	0.150518535
UGA29	2	0	5.502669109	2.152947454	12.74951336	1.060195413	13.51697558	0.243378696
UGA3	2	0	5.823310737	2.152947454	21.28475288	0.632726199	13.46742079	0.228815691
UGA30	2	0	5.489004934	2.152947454	5.892573615	1.710993767	10.08215673	0.428677118
UGA31	2	0	2.262770854	2.152947454	12.06519395	1.09689375	13.23423584	0.028638628
UGA32	2	0	4.261425173	2.152947454	8.539096468	3.049554063	26.04043633	0.108157652
UGA33	2	0	5.784562095	2.152947454	17.47282912	1.083818294	18.93737185	0.220641446
UGA34	2	0	5.592511228	2.152947454	8.653692626	2.339340199	20.24393103	0.387967118
UGA35	2	0	5.802123398	2.152947454	6.428631385	2.795551634	17.97157097	0.356877958
UGA36	2	0	5.574743793	2.152947454	15.37729982	1.022012335	15.71579009	0.265371983
UGA37	2	0	5.421929953	2.152947454	7.680300589	2.773204512	21.29904425	0.327816103
UGA38	2	0	5.766159305	2.152947454	8.552249525	1.489105133	12.73519867	0.326861705
UGA39	2	0	5.947617337	2.152947454	5.79153084	1.805275225	10.45530714	0.360177362
UGA4	2	0	5.518804968	2.152947454	9.341980329	2.454143769	22.92656281	0.312312367
UGA40	2	0	5.191811204	2.152947454	19.30671289	0.348321054	6.724934583	0.142029183
UGA41	2	0	5.201751585	2.152947454	29.91960371	0.612743353	18.3330383	0.172446645
UGA42	2	0	5.522939917	2.152947454	6.999772979	2.83025283	19.81112728	0.415167586
UGA43	2	0	5.751176576	2.152947454	6.972160934	2.438477763	17.0014594	0.405066689
UGA44	2	0	5.80891235	2.152947454	7.569561609	3.205415515	24.26359022	0.414057465
UGA45	2	0	5.09982043	2.152947454	17.06303261	0.410941949	7.011915878	0.157103216
UGA46	2	0	5.016595599	2.152947454	12.92694896	1.26588392	16.36401682	0.276028998
UGA47	2	0	5.553902343	2.152947454	16.62802889	1.03729417	17.24815742	0.251578581
UGA48	2	0	5.489407003	2.152947454	5.618908862	1.877563749	10.54985959	0.403426266
UGA49	2	0	5.385481211	2.152947454	25.40420927	0.872568621	22.16691585	0.168757204
UGA5	2	0	5.241356478	2.152947454	6.72716146	1.597198501	10.7446122	0.415389239
UGA50	2	0	5.629046103	2.152947454	11.76330727	1.812235169	21.31787914	0.281717457
UGA51	2	0	5.584936505	2.152947454	6.74783726	2.629092286	17.74068689	0.357346166
UGA52	2	0	5.353393679	2.152947454	4.276002139	1.902265787	8.134092573	0.45421778
UGA53	2	0	5.168016775	2.152947454	6.606779362	2.392363883	15.80582033	0.340919629
UGA54	2	0	5.365103779	2.152947454	10.22885576	0.981880846	10.04351754	0.303452857
UGA55	2	0	5.480551629	2.152947454	14.93272998	1.264036005	18.87550834	0.237715959
UGA56	2	0	5.641424214	2.152947454	11.54796759	2.120476023	24.4871884	0.309029397
UGA57	2	0	5.868597575	2.152947454	7.218350579	2.811221652	20.29238344	0.380435517
UGA58	2	0	5.310902996	2.152947454	26.47279796	0.382996653	10.13899301	0.185169998
UGA6	2	0	5.777234346	2.152947454	4.576449456	1.895412948	8.674261555	0.442977415
UGA7	2	0	5.252405575	2.152947454	9.458876453	2.33769956	22.11201132	0.32770578
UGA8	2	0	5.58924945	2.152947454	22.46433883	0.897889653	20.17049739	0.218079075
UGA9	2	0	5.448511272	2.152947454	10.81062128	1.302006383	14.07549792	0.308879417
ZAF1	2	0	6.734177296	2.152947454	8.676689305	2.595198388	22.5177301	0.31029332
ZAF10	2	0	6.581659725	2.152947454	10.92960999	0.261762126	2.860957946	0.196099493
ZAF2	2	0	6.88539268	2.152947454	5.656067642	4.166457003	23.56576264	0.268961867
ZAF3	2	0	6.900834193	2.152947454	10.54406281	3.948333848	41.63148007	0.360087724
ZAF4	2	0	6.634151708	2.152947454	19.09895925	3.401314755	64.96157191	0.319444069
ZAF5	2	0	6.444915935	2.152947454	9.132139445	3.777535198	34.49697819	0.351243829
ZAF6	2	0	6.449383448	2.152947454	10.92994991	3.657947402	39.98118188	0.25941515
ZAF7	2	0	5.86232815	2.152947454	16.49098853	2.106265377	34.73439818	0.149947306
ZAF8	2	0	6.366441507	2.152947454	8.01950167	3.360681048	26.95098728	0.248373458
ZMB1	2	0	5.995184465	2.152947454	7.660097111	7.469466602	57.21683954	0.444457316
ZMB2	2	0	6.148119507	2.152947454	6.469524125	8.355359613	54.05520059	0.393487512
ZMB3	2	0	6.061721919	2.152947454	9.263198486	8.351171529	77.35855946	0.417493645
ZMB4	2	0	5.831265315	2.152947454	6.722558143	7.766103187	52.20808022	0.438984959
ZMB5	2	0	6.059331433	2.152947454	8.158052418	6.659687731	54.3300816	0.366871238
ZMB6	2	0	5.715026605	2.152947454	6.559812162	8.001923783	52.49111695	0.458413191
ZMB7	2	0	6.055050074	2.152947454	6.107694051	8.434431483	51.51492699	0.429206981
ZMB8	2	0	6.034394308	2.152947454	9.741060243	6.930214892	67.50764076	0.402617829
ZMB9	2	0	5.832566275	2.152947454	10.72741871	7.120182798	76.38118219	0.390356867
ZWE1	2	0	5.771229666	2.152947454	7.643884316	4.448276524	34.00211116	0.344427445
ZWE10	2	0	6.107009459	2.152947454	10.69377608	5.321619894	56.90821151	0.359806314
ZWE2	2	0	6.2203327	2.152947454	5.273603694	5.561572083	29.32952708	0.361628904
ZWE3	2	0	6.135255916	2.152947454	10.73868079	4.629552495	49.71528646	0.372727198
ZWE4	2	0	5.939644158	2.152947454	11.84406002	5.871275835	69.53974338	0.393564559
ZWE5	2	0	5.992031179	2.152947454	8.891513288	5.450933961	48.46705175	0.363165162
ZWE6	2	0	6.028592104	2.152947454	8.779374865	6.23610826	54.74913211	0.398782985
ZWE7	2	0	6.060659387	2.152947454	14.1110123	3.781400163	53.35938422	0.347972367
ZWE8	2	0	5.787088314	2.152947454	10.79725287	5.250967717	56.69602624	0.369718833
ZWE9	2	0	5.75848411	2.152947454	13.78217007	3.694649563	50.92028861	0.31401476
AGO1	3	0	5.280772778	0.003025194	16.67133587	2.960860781	49.36150454	0.419852136
AGO10	3	0	5.967819924	0.003025194	7.752044035	4.467603579	34.63305968	0.367593757
AGO11	3	0	6.090646873	0.003025194	17.88539822	1.943674711	34.76339623	0.173931282
AGO12	3	0	5.514071661	0.003025194	8.263854363	5.511677233	45.54769795	0.432325392
AGO13	3	0	5.206133341	0.003025194	7.169374293	6.065491715	43.48578037	0.40558603
AGO14	3	0	5.988781747	0.003025194	7.739676705	4.593553586	35.55261968	0.459246261
AGO15	3	0	5.540703714	0.003025194	6.909677724	6.226126196	43.02052548	0.40011276
AGO16	3	0	5.17737049	0.003025194	21.0438288	1.804184589	37.96695162	0.162830917
AGO17	3	0	5.97810439	0.003025194	10.87816854	5.194409215	56.50565889	0.468387007
AGO18	3	0	5.401677403	0.003025194	16.10630288	4.05622733	65.33082591	0.42852859
AGO2	3	0	5.84372854	0.003025194	12.16141002	3.760591853	45.73409946	0.342190389
AGO3	3	0	6.093934877	0.003025194	4.919098984	5.579850727	27.44783804	0.405364719
AGO4	3	0	5.283286771	0.003025194	17.8978894	3.96826641	71.02359334	0.393548013
AGO5	3	0	5.132075328	0.003025194	9.629121677	5.291068473	50.94834213	0.370172959
AGO6	3	0	5.630973599	0.003025194	10.98925408	4.233131346	46.5189559	0.483079447
AGO7	3	0	5.842681418	0.003025194	8.160294482	4.522031892	36.9011119	0.450969147
AGO8	3	0	5.395609275	0.003025194	12.2802735	4.333636474	53.21824114	0.312118961
AGO9	3	0	6.224699481	0.003025194	4.203214367	5.125116867	21.54196485	0.380402997
BDI1	3	0	5.428566441	2.152947454	5.227816584	4.777232403	24.97449478	0.469332206
BDI10	3	0	5.667934143	2.152947454	5.150787631	3.986845492	20.53539445	0.335079178
BDI11	3	0	5.520688614	2.152947454	5.599710531	4.792203448	26.83495212	0.461690334
BDI12	3	0	5.359380236	2.152947454	3.687506382	4.708540112	17.36277171	0.428777091
BDI13	3	0	5.646384207	2.152947454	4.594404157	4.14011345	19.02135445	0.398257935
BDI14	3	0	5.325638372	2.152947454	4.170243676	4.643434432	19.36425308	0.412184917
BDI15	3	0	5.743935559	2.152947454	4.277303604	4.555416725	19.48490038	0.423195893
BDI16	3	0	5.353201176	2.152947454	4.588037979	4.866157063	22.32611341	0.423562553
BDI17	3	0	5.449933636	2.152947454	4.329166362	4.754052967	20.58108619	0.427294043
BDI2	3	0	5.467185769	2.152947454	9.654747299	4.275125112	41.27525263	0.015784937
BDI3	3	0	5.609026255	2.152947454	5.420404574	4.411652108	23.91293927	0.449780066
BDI4	3	0	5.603484448	2.152947454	4.715125964	4.665839333	22.00002018	0.460104652
BDI5	3	0	5.189146415	2.152947454	4.765758336	4.38487812	20.89726945	0.432313108
BDI6	3	0	5.551521332	2.152947454	5.93035452	4.858255497	28.81117745	0.46856555
BDI7	3	0	5.763211535	2.152947454	4.09777684	4.696334839	19.24453214	0.396305919
BDI8	3	0	5.54650691	2.152947454	4.386024124	4.52289392	19.83752184	0.407357065
BDI9	3	0	5.6289511	2.152947454	3.863251559	4.678582465	18.074541	0.413717053
BEN1	3	0	5.410117213	1.372704237	59.7864872	0.486408299	29.08064354	0.165318735
BEN10	3	0	5.572796574	1.372704237	26.69152324	0.220026338	5.872838115	0.215854199
BEN11	3	0	5.323384735	1.372704237	28.73960176	0.775499587	22.28754929	0.265773435
BEN12	3	0	5.485461075	1.372704237	30.33404831	1.317120557	39.95359861	0.225168481
BEN2	3	0	5.397751312	1.372704237	49.30654723	0.583172092	28.7542023	0.167170037
BEN3	3	0	5.611499499	1.372704237	27.48421966	0.275217445	7.564136711	0.201763042
BEN4	3	0	5.511208518	1.372704237	45.14368829	0.611143327	27.58926385	0.18498128
BEN5	3	0	5.445059833	1.372704237	33.38134775	1.161263212	38.76453111	0.210852403
BEN6	3	0	5.218145689	1.372704237	39.03156743	0.788205629	30.76490116	0.187157795
BEN7	3	0	5.386835394	1.372704237	29.1377241	1.264472088	36.84383883	0.266660726
BEN8	3	0	5.519207512	1.372704237	29.15994802	0.105530314	3.077258471	0.074843886
BEN9	3	0	5.350831051	1.372704237	26.99552022	0.925996701	24.99776267	0.293069469
BFA1	3	0	4.944634147	4.933594794	54.00660414	0.4587023	24.77295353	0.159099821
BFA10	3	0	5.001637453	4.933594794	49.1446217	0.365209749	17.94809495	0.165184756
BFA11	3	0	5.370646271	4.933594794	49.56862915	0.484335535	24.00784852	0.157430808
BFA12	3	0	4.824026216	4.933594794	47.27701302	0.71355543	33.73476936	0.152719025
BFA13	3	0	5.789137615	4.933594794	61.40512653	0.307592309	18.88774465	0.128443277
BFA14	3	0	5.062138702	4.933594794	49.3731733	0.504511477	24.90933259	0.177706385
BFA15	3	0	5.166331371	4.933594794	45.02902863	0.65901715	29.67490212	0.174494918
BFA16	3	0	4.499840452	4.933594794	43.59312571	0.207466648	9.044119668	0.166427174
BFA17	3	0	4.520848629	4.933594794	56.5104529	0.616855486	34.85878289	0.14135215
BFA18	3	0	4.975016934	4.933594794	62.08145967	0.290064717	18.00764103	0.164417858
BFA19	3	0	4.984807498	4.933594794	53.95788445	0.657682171	35.48713859	0.156329049
BFA2	3	0	5.160873415	4.933594794	49.06627676	0.247357466	12.13690989	0.141382229
BFA20	3	0	5.152540409	4.933594794	52.53650201	0.333616802	17.52705979	0.15612073
BFA21	3	0	4.762732708	4.933594794	51.04151041	0.29927378	15.27538576	0.16271615
BFA22	3	0	4.654516162	4.933594794	41.73439481	0.589081275	24.58495051	0.185928515
BFA23	3	0	4.857708781	4.933594794	53.50604482	0.318298997	17.0309204	0.126710493
BFA24	3	0	5.050608304	4.933594794	54.88456963	0.386354456	21.20489804	0.16362161
BFA25	3	0	4.756480291	4.933594794	49.83714122	0.550631218	27.44188577	0.155673135
BFA26	3	0	5.232266846	4.933594794	52.42143846	0.317196938	16.62791976	0.149003418
BFA27	3	0	4.848094565	4.933594794	55.55473431	0.395697151	21.98285009	0.156534002
BFA28	3	0	4.984669487	4.933594794	52.13349084	0.348066056	18.14589854	0.153585227
BFA29	3	0	5.012833553	4.933594794	57.19797904	0.247822385	14.17493958	0.122951636
BFA3	3	0	4.98093464	4.933594794	56.01560657	0.341564126	19.1329217	0.168571664
BFA30	3	0	5.105504946	4.933594794	50.48855455	0.316128224	15.96085708	0.158567113
BFA31	3	0	5.043335138	4.933594794	40.85465361	0.76593244	31.29190452	0.156549443
BFA32	3	0	5.088712088	4.933594794	55.60444574	0.424442076	23.60086639	0.153807186
BFA33	3	0	5.484105469	4.933594794	51.27921566	0.280889623	14.40379955	0.148125281
BFA34	3	0	5.119255784	4.933594794	55.46893649	0.21721931	12.04892411	0.129680548
BFA35	3	0	4.952710721	4.933594794	55.77172413	0.604387824	33.70775099	0.166470508
BFA36	3	0	5.270137758	4.933594794	53.74943092	0.294361585	15.82176768	0.127664704
BFA37	3	0	4.979374105	4.933594794	54.77897601	0.308248614	16.88554343	0.154965944
BFA38	3	0	5.138526096	4.933594794	51.71182067	0.382797496	19.79515547	0.160338826
BFA39	3	0	4.970643695	4.933594794	54.02109366	0.458801924	24.78498171	0.161490538
BFA4	3	0	4.990148568	4.933594794	52.59490678	0.41076303	21.60404327	0.165206065
BFA40	3	0	4.917087067	4.933594794	51.30497822	0.197737084	10.14489679	0.141892541
BFA41	3	0	5.401343978	4.933594794	53.76389057	0.296611489	15.94698764	0.13519393
BFA42	3	0	4.833023058	4.933594794	61.11483904	0.489491445	29.91519087	0.161008852
BFA43	3	0	4.890195842	4.933594794	49.11111127	0.350639316	17.22028646	0.155004249
BFA44	3	0	4.996570316	4.933594794	51.14914737	0.507213044	25.94351473	0.15883608
BFA5	3	0	4.629068209	4.933594794	44.20178216	0.730849318	32.30484235	0.15778211
BFA6	3	0	5.274014133	4.933594794	53.85539663	0.527813152	28.42558665	0.149582304
BFA7	3	0	5.300152968	4.933594794	52.89752837	0.428380425	22.66026568	0.163566373
BFA8	3	0	5.113540788	4.933594794	52.45998712	0.314736457	16.51107048	0.158473214
BFA9	3	0	5.202174276	4.933594794	50.0084098	0.354745871	17.74027689	0.153522078
BWA1	3	0	5.673609441	2.152947454	13.21990742	3.130772153	41.38851801	0.275947889
BWA2	3	0	4.442950575	2.152947454	12.82713746	3.357324179	43.06485875	0.24577321
BWA3	3	0	4.56879417	2.152947454	12.88815528	2.453189336	31.61708508	0.185740422
BWA4	3	0	4.816848357	2.152947454	13.11440551	2.545998024	33.38925053	0.256862669
BWA5	3	0	5.206482916	2.152947454	11.46605625	3.152480053	36.14651362	0.272304192
BWA6	3	0	5.04350005	2.152947454	11.41765421	3.576475342	40.83495875	0.313372115
BWA7	3	0	5.068020839	2.152947454	17.2982507	4.077927415	70.54101075	0.348380883
BWA8	3	0	5.423947378	2.152947454	9.995051074	2.797138428	27.95754145	0.259906255
BWA9	3	0	5.194050976	2.152947454	8.863561179	3.431311312	30.41363774	0.261846909
CAF1	3	0	4.386764066	7.940612889	50.35819757	0.62480091	31.46384767	0.177713482
CAF10	3	0	4.72754135	7.940612889	43.99624201	1.323798213	58.24214655	0.20095041
CAF11	3	0	5.036131654	7.940612889	19.14200913	1.955022698	37.42306233	0.24631018
CAF12	3	0	5.519787733	7.940612889	26.12155974	2.415115557	63.08658531	0.266253805
CAF13	3	0	5.136663058	7.940612889	28.24336323	2.120446482	59.88854019	0.22367212
CAF14	3	0	5.291215688	7.940612889	30.64369014	1.162959557	35.6373723	0.207443392
CAF15	3	0	5.233564188	7.940612889	42.00880917	1.303029522	54.73871853	0.19269178
CAF16	3	0	4.729163863	7.940612889	14.02841723	2.801174133	39.29603946	0.393397465
CAF17	3	0	4.365019693	7.940612889	54.05927899	0.119993713	6.486773608	0.155698563
CAF2	3	0	5.282922489	7.940612889	24.95933466	2.678655691	66.85746382	0.252411072
CAF3	3	0	5.111950779	7.940612889	23.92992193	2.320050749	55.5186333	0.247199334
CAF4	3	0	4.371992116	7.940612889	26.86119788	1.448705881	38.91397533	0.257804227
CAF5	3	0	4.60292546	7.940612889	28.78024467	0.993315142	28.58785282	0.232003087
CAF6	3	0	4.781447114	7.940612889	32.68119535	2.068899609	67.61411229	0.239885154
CAF7	3	0	5.070899789	7.940612889	18.96768598	3.028337789	57.44056022	0.313231992
CAF8	3	0	5.228386817	7.940612889	17.84899926	2.177776847	38.87113732	0.293330928
CAF9	3	0	4.926203052	7.940612889	20.42867387	1.552526471	31.71605695	0.31489395
CIV1	3	0	5.461862309	2.764275215	23.71064554	1.085465001	25.73707588	0.413778975
CIV10	3	0	5.495236279	2.764275215	24.24245169	1.267809714	30.73481574	0.323943156
CIV11	3	0	5.377016981	2.764275215	19.97192598	1.262416467	25.21288824	0.393465056
CIV12	3	0	5.339516769	2.764275215	24.69903745	1.048687187	25.90156411	0.366750779
CIV13	3	0	5.533704046	2.764275215	26.27020778	1.376900899	36.17147271	0.330593203
CIV14	3	0	5.657788736	2.764275215	37.56112499	0.720400202	27.05904203	0.204603543
CIV15	3	0	5.556944501	2.764275215	21.73655909	1.589096993	34.54150068	0.407417893
CIV16	3	0	5.2207671	2.764275215	23.93585906	0.765108814	18.31353673	0.36320707
CIV17	3	0	5.753122605	2.764275215	29.16560097	1.103126401	32.17334443	0.231679749
CIV18	3	0	5.297690226	2.764275215	28.39458983	1.230269618	34.93300119	0.248308669
CIV19	3	0	5.53485834	2.764275215	29.22974528	1.060089036	30.9861325	0.262413592
CIV2	3	0	4.871799215	2.764275215	26.2532016	1.51027591	39.64957794	0.218361456
CIV3	3	0	5.849955823	2.764275215	20.86440911	1.275388627	26.61023009	0.41564511
CIV4	3	0	5.070552357	2.764275215	28.23655529	0.694949474	19.62297925	0.228072401
CIV5	3	0	5.691256589	2.764275215	19.32248387	1.293315506	24.99006801	0.384371561
CIV6	3	0	5.35570185	2.764275215	21.55060869	1.747107383	37.65122756	0.400820764
CIV7	3	0	5.727670574	2.764275215	22.09301752	1.250660064	27.6308547	0.350395263
CIV8	3	0	5.39358634	2.764275215	25.35465381	1.293880609	32.80589491	0.293086919
CIV9	3	0	6.300305674	2.764275215	26.92682754	0	0	0.213828786
CMR1	3	0	5.665052485	3.27122116	22.09631877	1.023707079	22.62015795	0.208375918
CMR10	3	0	5.574926686	3.27122116	14.36188917	3.245718594	46.61465071	0.370210062
CMR2	3	0	6.223841419	3.27122116	13.17564761	2.462020417	32.43871342	0.306207371
CMR3	3	0	5.657919014	3.27122116	14.11769136	2.349491055	33.16938957	0.334395026
CMR4	3	0	6.174899641	3.27122116	54.98390463	0.205161736	11.28059333	0.162167443
CMR5	3	0	6.130000872	3.27122116	17.40747365	3.010694289	52.4085815	0.312565321
CMR6	3	0	6.032765754	3.27122116	14.77727977	2.62566256	38.80015024	0.224468493
CMR7	3	0	5.99969128	3.27122116	52.27697029	0.268607267	14.04197412	0.160639882
CMR8	3	0	6.019229599	3.27122116	11.78236184	2.866083423	33.76923196	0.228616147
CMR9	3	0	5.895736119	3.27122116	13.46471874	3.397311721	45.74384679	0.356556071
COD1	3	0	6.677685546	0.069635832	12.80771912	5.308614521	67.99124371	0.416922761
COD2	3	0	6.416157297	0.069635832	15.80890421	4.952185456	78.2886255	0.422284651
COD3	3	0	6.614535337	0.069635832	16.42290794	3.590093924	58.95978203	0.394667532
COD4	3	0	6.484933825	0.069635832	11.43714032	5.945155014	67.99557213	0.448799603
COD5	3	1	6.54418302	0.069635832	12.59543957	6.067050244	76.41716471	0.409105941
COD6	3	0	6.577379258	0.069635832	8.200968489	6.095352673	49.9877952	0.450063272
COD7	3	0	6.641593056	0.069635832	16.76895786	5.966453008	100.0511991	0.243015162
COD8	3	1	6.845232799	0.069635832	5.566634979	4.839366823	26.93898863	0.436098156
COD9	3	1	6.707801933	0.069635832	11.24894772	3.131179899	35.22247899	0.370974825
COG1	3	0	5.320973521	1.98827204	17.350088	5.060248853	87.79576292	0.416818072
COG10	3	0	4.61470958	1.98827204	14.45067438	3.355472194	48.48883606	0.415041892
COG2	3	0	4.425010974	1.98827204	14.14344079	4.376441355	61.89793918	0.38257439
COG3	3	0	4.952764133	1.98827204	15.59046706	3.939914239	61.42510315	0.379729348
COG4	3	0	5.552374247	1.98827204	19.41338047	4.692093442	91.0893952	0.307033128
COG5	3	0	4.749012894	1.98827204	15.19454059	6.534734689	99.29229151	0.403055582
COG6	3	0	4.686581768	1.98827204	16.39710612	3.565185405	58.45872344	0.37644221
COG7	3	0	5.156545498	1.98827204	15.65509957	5.646554084	88.39736642	0.407902272
COG8	3	0	5.015181727	1.98827204	15.55611693	5.032812035	78.2910125	0.327545146
COG9	3	0	5.917752334	1.98827204	17.02137124	5.030776316	85.63071133	0.326135196
DJI1	3	0	4.760266761	2.152947454	26.45355828	0.45183676	11.95269006	0.070270657
DJI2	3	0	4.853918954	2.152947454	36.40784146	1.082651403	39.41700064	0.060857991
DJI3	3	0	5.531579315	2.152947454	40.52731002	0.339076822	13.74187149	0.070234413
DJI4	3	0	4.422032019	2.152947454	43.33490994	0.213093983	9.234408563	0.076483605
DJI5	3	0	4.764399067	2.152947454	32.638463	0.437142194	14.26764932	0.073708284
DZA1	3	0	5.477524309	2.152947454	8.581365646	0.273977429	2.351100497	0.08971034
DZA10	3	0	5.883325388	2.152947454	1.323140014	2.565766535	3.394868368	0.352630343
DZA11	3	0	5.685486764	2.152947454	0.262990894	1.275602738	0.335471904	0.158724482
DZA12	3	0	5.721969873	2.152947454	0.563755902	2.129014738	1.200244624	0.256297915
DZA13	3	0	5.777693743	2.152947454	1.692998809	2.474927743	4.190049721	0.364840861
DZA14	3	0	5.890087413	2.152947454	0.78096072	1.469647492	1.147736963	0.292219483
DZA15	3	0	5.856736354	2.152947454	0.519525464	2.230968459	1.159044923	0.269689666
DZA16	3	0	5.948080821	2.152947454	0.41536356	0.71780109	0.298148416	0.150176826
DZA17	3	0	5.240701856	2.152947454	0.254217819	0.463741967	0.117891471	0.109925345
DZA18	3	0	5.6971558	2.152947454	2.706204842	0.557414188	1.508476974	0.10325965
DZA19	3	0	5.498524268	2.152947454	1.768160248	3.001126599	5.306472751	0.29838649
DZA2	3	0	5.770700452	2.152947454	0.542074239	2.232680565	1.210278617	0.300754279
DZA20	3	0	5.455311706	2.152947454	3.500819813	0.368202006	1.289008878	0.112288853
DZA21	3	0	5.564610013	2.152947454	0.79767333	2.731818481	2.179098745	0.3047428
DZA22	3	0	4.598719932	2.152947454	5.520488973	0.310237589	1.712663189	0.076277496
DZA23	3	0	5.68545333	2.152947454	1.63666294	3.641924148	5.960602285	0.315313202
DZA24	3	0	5.466339664	2.152947454	0.279040962	0.979896945	0.273431386	0.181942727
DZA25	3	0	5.551346343	2.152947454	0.576085278	0.595825401	0.343246242	0.115981122
DZA26	3	0	5.876634278	2.152947454	0.650089797	0.760959109	0.494691753	0.149083045
DZA27	3	0	5.772282954	2.152947454	0.794540888	1.07337242	0.852838276	0.284206623
DZA28	3	0	5.799509525	2.152947454	0.298785696	2.103636797	0.628536584	0.228111671
DZA29	3	0	5.766864891	2.152947454	0.464790389	2.556502311	1.188237704	0.263090386
DZA3	3	0	5.446954911	2.152947454	1.310103693	1.207855367	1.582415777	0.309470635
DZA30	3	0	5.757040348	2.152947454	1.494197999	1.077196028	1.60954415	0.261005035
DZA31	3	0	5.16965261	2.152947454	0.476294754	0.426114534	0.202956117	0.106325641
DZA32	3	0	6.042676781	2.152947454	1.699713702	1.160201991	1.972011221	0.259000747
DZA33	3	0	5.61662451	2.152947454	4.222147969	0.348628588	1.471961485	0.099487997
DZA34	3	0	5.691676342	2.152947454	0.293908578	1.388447417	0.408076606	0.199981251
DZA35	3	0	5.748041069	2.152947454	0.924197446	1.242044535	1.147894387	0.297975748
DZA36	3	0	5.396384798	2.152947454	0.298898217	0.943016507	0.281865953	0.229611601
DZA37	3	0	6.055372568	2.152947454	0.212184021	1.860920013	0.394857491	0.180429993
DZA38	3	0	5.660611101	2.152947454	0.491368789	1.068703255	0.525127424	0.292747785
DZA39	3	0	5.839209954	2.152947454	1.310782414	2.813548206	3.687949509	0.352401847
DZA4	3	0	6.355273264	2.152947454	1.66202973	2.557296	4.25030198	0.29021007
DZA40	3	0	5.525836885	2.152947454	0.363862982	2.46444885	0.896721708	0.225789139
DZA41	3	0	5.115097241	2.152947454	5.557720931	0.218464595	1.214165252	0.080279129
DZA42	3	0	5.695546978	2.152947454	0.31523168	0.973931606	0.307014096	0.193219747
DZA43	3	0	5.805035407	2.152947454	0.166964261	0.853358992	0.142480454	0.217987678
DZA44	3	0	4.607081804	2.152947454	4.798711151	0.317215963	1.522227779	0.103086128
DZA45	3	0	5.669235638	2.152947454	1.271634996	2.235708581	2.843005273	0.350524889
DZA46	3	0	5.354380432	2.152947454	0.187044147	1.334682439	0.249644538	0.20233884
DZA47	3	0	5.931286738	2.152947454	0.890809003	3.012571503	2.683625817	0.333636492
DZA48	3	0	5.856313778	2.152947454	0.741368841	1.301934021	0.965213317	0.267591779
DZA5	3	0	5.682828757	2.152947454	1.662141301	2.738407463	4.551620144	0.288714771
DZA6	3	0	5.933377842	2.152947454	0.259767576	1.104439896	0.286897675	0.167311285
DZA7	3	0	5.31729774	2.152947454	4.906239756	0.314142791	1.54125985	0.078996613
DZA8	3	0	5.846466818	2.152947454	0.894877793	2.566813517	2.296984415	0.287810032
DZA9	3	0	5.740526944	2.152947454	2.081896222	0.631256878	1.31421131	0.129340316
EGY1	3	0	6.62750097	2.152947454	5.988927616	0.344816935	2.065083664	0.524429282
EGY10	3	0	6.534083111	2.152947454	7.308704154	0.085085809	0.621867006	0.403563042
EGY11	3	0	6.764000376	2.152947454	8.925264835	0.192764348	1.720472857	0.093470031
EGY12	3	0	6.521389202	2.152947454	6.861735805	0.225950121	1.550410035	0.376521319
EGY13	3	0	5.52143322	2.152947454	7.859604599	0.042784368	0.336268216	0.226680596
EGY14	3	0	5.737931596	2.152947454	6.823001056	0.224011432	1.528430237	0.084501861
EGY15	3	0	6.642872492	2.152947454	5.831375564	0.372008829	2.169323195	0.487314022
EGY16	3	0	5.831656391	2.152947454	11.33328432	0.042164707	0.477864613	0.173336031
EGY17	3	0	6.439766018	2.152947454	6.036294495	0.066218061	0.399711717	0.44057755
EGY18	3	0	6.249143735	2.152947454	7.105421878	0.099451008	0.706641368	0.411636236
EGY19	3	0	3.622010259	2.152947454	3.323546435	0.27033503	0.898471025	0.095527446
EGY2	3	0	5.370941933	2.152947454	8.412145804	0.022441326	0.188779706	0.081758972
EGY20	3	0	6.068898584	2.152947454	5.475093456	0.33346741	1.825765234	0.467354503
EGY21	3	0	5.077161945	2.152947454	6.811074044	0.078132623	0.53216708	0.072299546
EGY22	3	0	6.388499252	2.152947454	6.208797576	0.540702745	3.357113892	0.583585205
EGY23	3	0	5.432115539	2.152947454	3.691422246	0.41810944	1.543418488	0.121956455
EGY24	3	0	6.456993705	2.152947454	8.82186344	0.030033302	0.264949689	0.254717148
EGY25	3	0	5.216609634	2.152947454	2.935205391	0.443798305	1.302639178	0.119316355
EGY26	3	0	6.467759735	2.152947454	6.234342522	0.066479955	0.41445881	0.419227962
EGY3	3	0	6.587433149	2.152947454	6.378592207	0.627396122	4.001904015	0.521770201
EGY4	3	0	6.31089469	2.152947454	6.906572546	0.149296004	1.031123683	0.410170554
EGY5	3	0	6.524950996	2.152947454	6.247792089	0.354816034	2.21681681	0.512721799
EGY6	3	0	6.522341787	2.152947454	6.615888763	1.189297477	7.868259814	0.230977367
EGY7	3	0	5.831874077	2.152947454	5.607377917	0.219438076	1.230472222	0.169255814
EGY8	3	0	6.678325925	2.152947454	7.647989441	0.204017826	1.560326179	0.199972173
EGY9	3	0	6.432452331	2.152947454	6.510324165	0.292783129	1.90611308	0.482373787
ERI1	3	0	5.795221471	2.152947454	5.109989168	0.567844579	2.901679648	0.117241925
ERI2	3	0	5.747671899	2.152947454	18.89794605	0.344951041	6.518866164	0.118781705
ERI3	3	0	4.926728342	2.152947454	28.94314198	0.169371434	4.902141462	0.061362819
ERI4	3	0	5.794441583	2.152947454	46.2036627	0.439621428	20.31212018	0.13066437
ERI5	3	0	5.910198563	2.152947454	7.631628451	0.790938528	6.036148973	0.119999101
ERI6	3	0	5.664764625	2.152947454	28.90953713	0.401943291	11.61999449	0.10564796
ESH1	3	0	4.476671021	2.152947454	9.786094777	0.186813501	1.828174626	0.070254714
ESH2	3	0	4.594979714	2.152947454	9.119686248	0.277514353	2.530843829	0.068766927
ESH3	3	0	5.135629558	2.152947454	11.0094786	0.262657412	2.891721157	0.075084296
ESH4	3	0	4.768048676	2.152947454	13.71431172	0.151383914	2.076126186	0.056899084
ETH1	3	0	6.332810245	2.152947454	3.393419446	1.724816929	5.853027308	0.162930672
ETH10	3	0	7.022418308	2.152947454	5.088353567	2.355968821	11.98800235	0.257543059
ETH11	3	0	6.501697469	2.152947454	6.799188487	0.98571468	6.702059903	0.145224183
ETH2	3	0	6.031885402	2.152947454	17.15392687	1.292941062	22.17901642	0.136814803
ETH3	3	0	7.146750051	2.152947454	5.957010238	1.056149606	6.291494016	0.157211872
ETH4	3	0	5.75233074	2.152947454	32.8784542	0.089579355	2.945230721	0.136859796
ETH5	3	0	5.409512683	2.152947454	13.60436314	1.677028228	22.81490102	0.153778413
ETH6	3	0	5.25410489	2.152947454	29.06853199	1.059917878	30.81025674	0.153457496
ETH7	3	0	5.131018244	2.152947454	6.738957852	1.249247146	8.418623863	0.172694239
ETH8	3	0	7.280502871	2.152947454	6.74719995	1.343455667	9.06456401	0.203457615
ETH9	3	0	6.530759431	2.152947454	21.23472057	0.499805965	10.61324	0.117685276
GAB1	3	0	5.433368153	2.817001479	18.64642108	6.91009231	128.8484909	0.318138668
GAB2	3	0	4.775182504	2.817001479	15.37345907	6.233821852	95.8354051	0.40274945
GAB3	3	0	4.390302171	2.817001479	17.47226844	4.349311963	75.99234616	0.372812529
GAB4	3	0	4.661865966	2.817001479	16.59509137	6.464699587	107.2822803	0.379086847
GAB5	3	0	4.387870227	2.817001479	16.6082066	5.587324807	92.79544472	0.42627786
GAB6	3	0	4.46021882	2.817001479	16.33850687	4.341384741	70.93174443	0.365830492
GAB7	3	0	4.401138959	2.817001479	15.69459058	5.51309609	86.52578596	0.405826325
GAB8	3	0	4.761407596	2.817001479	18.52048775	6.060511604	112.2436309	0.308927969
GAB9	3	0	4.793043185	2.817001479	14.52100862	3.614925611	52.49236594	0.346438534
GHA1	3	0	6.404637685	1.238179418	27.31276864	1.681397625	45.92362433	0.318829685
GHA10	3	0	6.11132133	1.238179418	24.60856259	0.780778096	19.21382664	0.385218216
GHA2	3	0	6.017351557	1.238179418	28.70568062	1.241542909	35.63933422	0.268302673
GHA3	3	0	6.040746503	1.238179418	25.47034281	0.747485241	19.03870533	0.362728023
GHA4	3	0	6.043718672	1.238179418	24.38225635	1.674478152	40.82755556	0.360026176
GHA5	3	0	6.317244152	1.238179418	35.1181903	0.339452263	11.92094917	0.178768375
GHA6	3	0	5.9829838	1.238179418	44.89616709	0.821731895	36.89261246	0.142569775
GHA7	3	0	5.604218897	1.238179418	49.24545414	0.607317259	29.90761423	0.148785134
GHA8	3	0	5.358633324	1.238179418	42.67573019	0.678256383	28.9450864	0.147407257
GHA9	3	0	5.953296456	1.238179418	29.09310251	1.107188103	32.21153698	0.255445914
GIN1	3	0	5.588283596	1.472738301	38.80874457	0.240930377	9.350205461	0.241614512
GIN2	3	0	5.683287825	1.472738301	36.63758409	0.593745834	21.75341292	0.13972746
GIN3	3	0	5.537015994	1.472738301	34.42091792	0.388690231	13.37907454	0.217827052
GIN4	3	0	5.778115308	1.472738301	37.6209531	0.413948033	15.57311953	0.197252848
GIN5	3	0	5.777263909	1.472738301	32.18065801	0.211448304	6.804545558	0.271873564
GIN6	3	0	5.698680693	1.472738301	35.69918569	0.250233882	8.933145819	0.227003294
GIN7	3	0	5.584407579	1.472738301	31.76055985	0.196726744	6.248151527	0.247086498
GIN8	3	0	5.936408116	1.472738301	19.04903126	1.050374082	20.00860872	0.320083771
GMB1	3	0	5.097685769	0.632093366	23.83633595	0.683495126	16.29201944	0.173389133
GMB2	3	0	4.650085491	0.632093366	29.02418146	0.568610693	16.50345993	0.169211269
GMB3	3	0	4.939774974	0.632093366	39.55574833	0.520307721	20.58116126	0.184896264
GMB4	3	0	4.966908242	0.632093366	23.40694895	0.615904148	14.41643695	0.187506221
GMB5	3	0	4.873422703	0.632093366	49.53892409	0.434804867	21.5397653	0.182627233
GMB6	3	0	5.381205256	0.632093366	22.97500248	0.669931431	15.39167629	0.196652754
GNB1	3	0	5.229892097	2.152947454	42.42561682	0.333138707	14.13361513	0.248065728
GNB2	3	0	4.857066295	2.152947454	25.53327687	0.583958055	14.9103627	0.244509885
GNB3	3	0	5.384117051	2.152947454	37.79901851	0.486680043	18.39602795	0.202987698
GNB4	3	0	4.409097218	2.152947454	21.2786167	0.547059121	11.64066135	0.272655878
GNB5	3	0	5.15402583	2.152947454	28.14946233	0.530142883	14.92323712	0.260832911
GNB6	3	0	5.212513855	2.152947454	47.22796391	0.406791776	19.21194732	0.21288784
GNB7	3	0	5.228939432	2.152947454	37.50265675	0.391322488	14.67563295	0.255027485
GNB8	3	0	4.699651153	2.152947454	32.99439098	0.408128811	13.46596156	0.252983582
GNB9	3	0	4.896915619	2.152947454	28.73241371	0.402045244	11.55173028	0.276198861
GNQ2	3	0	4.914667382	0.11776539	14.96906067	2.166929156	32.436894	0.397421489
GNQ3	3	0	3.994353044	0.11776539	14.52359464	2.958715699	42.97118747	0.395481484
GNQ4	3	0	4.820666078	0.11776539	15.11417265	5.750446286	86.91323798	0.369402085
GNQ5	3	0	4.977369295	0.11776539	15.06027094	3.655203813	55.04835977	0.363467595
GNQ6	3	0	5.039751886	0.11776539	13.88716119	4.811122706	66.81283652	0.31504512
GNQ7	3	0	4.832885024	0.11776539	14.68819702	4.596058102	67.5078069	0.366244687
KEN1	3	0	6.516562434	2.152947454	8.679014661	1.341339933	11.64150894	0.33776888
KEN2	3	0	6.33549443	2.152947454	24.27590151	0.561692905	13.63560164	0.271254964
KEN3	3	0	6.610645829	2.152947454	12.98275297	0.998890707	12.96835129	0.297536424
KEN4	3	0	6.28665467	2.152947454	7.472080473	1.627567841	12.16131788	0.226061263
KEN5	3	0	5.915435627	2.152947454	43.05068162	0.171460355	7.381485153	0.149034469
KEN6	3	0	6.586013676	2.152947454	7.520793111	3.218655735	24.20684388	0.309597345
KEN7	3	0	6.770108054	2.152947454	8.559575979	2.063059204	17.658912	0.25722414
KEN8	3	0	6.472163583	2.152947454	8.014638774	2.871960277	23.01772419	0.27840067
LBR1	3	0	4.792769662	0.813018601	17.80533674	0.32314541	5.753712841	0.404151826
LBR10	3	0	4.757720696	0.813018601	20.1456561	0.53103444	10.6980372	0.406228726
LBR11	3	0	5.761856015	0.813018601	23.17940274	0.275020796	6.374817793	0.204439301
LBR12	3	0	5.362953917	0.813018601	18.3712015	1.08038399	19.84795197	0.410592398
LBR13	3	0	4.577070405	0.813018601	17.7137538	0.713647308	12.64137271	0.398221403
LBR14	3	0	4.641891131	0.813018601	17.95620049	1.820134825	32.68270584	0.433360916
LBR15	3	0	4.769576218	0.813018601	18.7696526	0.551599254	10.35332637	0.378956245
LBR2	3	0	5.127624512	0.813018601	17.84454697	1.096536979	19.56720563	0.406005875
LBR3	3	0	4.654009271	0.813018601	16.27211773	0.622652427	10.1318736	0.42427036
LBR4	3	0	4.70531117	0.813018601	17.58821884	0.268409697	4.720848491	0.405745752
LBR5	3	0	5.023572781	0.813018601	18.28832404	0.636696815	11.64411767	0.399589845
LBR6	3	0	4.84569693	0.813018601	17.9549404	1.200762703	21.55962277	0.424531186
LBR7	3	0	4.541847405	0.813018601	19.75596793	0.455637138	9.001552688	0.405858976
LBR8	3	0	5.105469615	0.813018601	16.49451143	0.68839355	11.35471528	0.417200334
LBR9	3	0	5.038872836	0.813018601	18.89232235	0.791016941	14.94414703	0.396037278
LBY1	3	0	5.092830121	2.152947454	5.768040055	0.445875151	2.57182573	0.12873162
LBY10	3	0	4.225675182	2.152947454	2.321312751	1.248749484	2.8987381	0.279277672
LBY11	3	0	4.170887215	2.152947454	6.411560294	0.245978434	1.577105561	0.107813036
LBY12	3	0	5.077407759	2.152947454	4.090428914	0.858046899	3.509779845	0.135978727
LBY13	3	0	4.784175277	2.152947454	6.743343332	0.264413835	1.783033271	0.088693308
LBY14	3	0	5.360362716	2.152947454	4.71438901	0.987727398	4.65653119	0.298159324
LBY15	3	0	3.695426147	2.152947454	3.856316674	0.968646313	3.735406928	0.098053359
LBY16	3	0	3.978912532	2.152947454	5.253737956	0.906924417	4.764743233	0.26314754
LBY17	3	0	5.041517714	2.152947454	2.872082238	0.469894861	1.349576684	0.138539553
LBY18	3	0	4.396554648	2.152947454	3.354625129	0.317769773	1.065998466	0.099840696
LBY19	3	0	4.260833849	2.152947454	1.676516398	0.740234762	1.241015717	0.11762846
LBY2	3	0	5.084365402	2.152947454	3.422854034	0.442347459	1.514090784	0.09986251
LBY20	3	0	4.258696899	2.152947454	9.657956547	0.356018487	3.438411077	0.078029365
LBY21	3	0	5.519632464	2.152947454	4.724130394	1.301350696	6.147750376	0.173329004
LBY22	3	0	4.688101135	2.152947454	2.564469491	0.394126018	1.010724149	0.106697214
LBY23	3	0	4.797406165	2.152947454	5.637099596	0.30231269	1.704166743	0.098432469
LBY24	3	0	4.683364766	2.152947454	4.171378675	0.632446077	2.638172078	0.108790311
LBY25	3	0	5.016379252	2.152947454	6.691226832	0.154132076	1.031332683	0.109783822
LBY26	3	0	5.154307014	2.152947454	4.423823197	0.935921766	4.140352419	0.224167441
LBY27	3	0	5.057410724	2.152947454	5.893975907	0.70198688	4.137493758	0.130371886
LBY28	3	0	5.667572993	2.152947454	3.991467698	0.986688534	3.938335412	0.15094932
LBY29	3	0	5.772150508	2.152947454	5.516869123	0.998448127	5.508307642	0.285482083
LBY3	3	0	5.713831666	2.152947454	5.976306224	1.318921017	7.882275883	0.16499169
LBY30	3	0	4.982022179	2.152947454	3.000040707	0.855911799	2.567770238	0.129721015
LBY31	3	0	4.773426382	2.152947454	6.808517573	0.18557386	1.263482887	0.095589719
LBY32	3	0	3.956770724	2.152947454	4.087866368	0.987365697	4.036219026	0.115803246
LBY4	3	0	5.372518489	2.152947454	2.637888503	1.957112159	5.162643664	0.292195906
LBY5	3	0	5.154961164	2.152947454	3.528393478	0.94130627	3.321298903	0.178522816
LBY6	3	0	4.608246079	2.152947454	5.980639345	0.186555595	1.115721731	0.0912004
LBY7	3	0	4.568705879	2.152947454	6.321067916	0.061200736	0.386854009	0.087180452
LBY8	3	0	5.153592826	2.152947454	2.629556043	0.658729707	1.732166682	0.387992312
LBY9	3	0	5.534286256	2.152947454	4.008159054	1.000862418	4.011615763	0.215479979
LSO1	3	0	5.327288218	2.152947454	2.443496129	3.559760369	8.698260682	0.28942525
LSO10	3	0	5.045147092	2.152947454	0.654381048	3.934384972	2.574586962	0.239217128
LSO2	3	0	4.98368849	2.152947454	0.666790551	4.100243163	2.734003399	0.301328312
LSO3	3	0	5.39358279	2.152947454	2.365266585	3.725068054	8.810778993	0.296620294
LSO4	3	0	5.218225482	2.152947454	1.769845336	3.35180782	5.932181436	0.216788158
LSO5	3	0	5.544966884	2.152947454	2.276673945	3.388097992	7.713594423	0.281210998
LSO6	3	0	5.169312453	2.152947454	1.48045933	3.553284932	5.260493831	0.212799239
LSO7	3	0	4.916201938	2.152947454	0.415925663	4.27588739	1.778451296	0.252223051
LSO8	3	0	4.805417737	2.152947454	0.738332469	3.862364443	2.851709075	0.282553649
LSO9	3	0	5.018188509	2.152947454	1.02810702	3.47557102	3.573258963	0.230684429
Mar-01	3	0	6.184432215	2.152947454	0.795293044	1.046732715	0.832459247	0.392456155
Mar-10	3	0	6.22090397	2.152947454	0.797749073	1.250359265	0.997472945	0.215547807
Mar-11	3	0	6.302334788	2.152947454	1.572851358	1.389069396	2.184799686	0.33415973
Mar-12	3	0	6.419373756	2.152947454	2.086145649	0.683109143	1.425065166	0.173511441
Mar-13	3	0	6.078119226	2.152947454	0.729848208	0.881851229	0.643617539	0.324719733
Mar-14	3	0	6.314485112	2.152947454	0.781313367	2.006262427	1.567519651	0.329288398
Mar-15	3	0	6.150374918	2.152947454	0.497183365	1.984748447	0.986783911	0.268581022
Mar-02	3	0	6.220115495	2.152947454	2.110980103	0.711760348	1.502511933	0.374557685
Mar-03	3	0	6.142422188	2.152947454	0.66251781	1.711670222	1.134012007	0.317862845
Mar-04	3	0	6.207474909	2.152947454	1.203386266	1.752185438	2.108555891	0.376449869
Mar-05	3	0	6.457733316	2.152947454	2.29319572	0.927634729	2.12724799	0.225912982
Mar-06	3	0	5.531795581	2.152947454	3.64253787	0.480866147	1.751573151	0.087012883
Mar-07	3	0	3.266457314	2.152947454	7.172510938	0.403830883	2.896481425	0.085268031
Mar-08	3	0	6.427177127	2.152947454	1.764131238	0.740633714	1.306575071	0.214468806
Mar-09	3	0	6.256356557	2.152947454	0.534204308	1.119380203	0.597977727	0.244844086
MLI1	3	0	5.810194343	0.742467944	52.74600672	0.319788367	16.86755936	0.10717377
MLI2	3	0	5.41296535	0.742467944	51.40641768	0.28465762	14.63322851	0.103050821
MLI3	3	0	5.737223793	0.742467944	58.2758103	0.460846099	26.85617984	0.15432893
MLI4	3	0	4.50695229	0.742467944	38.55024319	0.37742079	14.54966324	0.088603708
MLI5	3	0	5.784539639	0.742467944	51.68726383	0.3334954	17.23746473	0.159322777
MLI6	3	0	5.822294245	0.742467944	56.61856868	0.398217249	22.54649066	0.139856706
MLI7	3	0	5.843542703	0.742467944	50.31035084	0.428947225	21.58048538	0.159819382
MLI8	3	0	5.872782079	0.742467944	48.22675595	0.447132099	21.56373062	0.179345177
MLI9	3	0	5.50989808	0.742467944	40.34797284	0.413704493	16.69213765	0.118046387
MOZ1	3	0	6.098314583	2.152947454	19.95704266	6.840034876	136.5068678	0.483923762
MOZ10	3	0	6.47610343	2.152947454	15.9126933	6.117504394	97.34597116	0.451612723
MOZ2	3	0	5.9730893	2.152947454	20.42624622	2.719453947	55.54823592	0.389530122
MOZ3	3	0	5.983705625	2.152947454	21.77830482	2.723787944	59.31948411	0.41095838
MOZ4	3	0	6.038515648	2.152947454	14.03678565	4.419657081	62.03777908	0.468861595
MOZ5	3	0	6.25842366	2.152947454	15.1215577	2.810100325	42.4930942	0.327557708
MOZ6	3	0	6.493100799	2.152947454	19.68077991	6.934003679	136.4666003	0.436724572
MOZ7	3	0	5.964920903	2.152947454	9.611593969	6.6637683	64.0494352	0.430561888
MOZ8	3	0	6.104948446	2.152947454	17.86509153	6.326981035	113.0320953	0.406341448
MOZ9	3	0	6.153178156	2.152947454	13.19277159	5.727329706	75.5593526	0.421430708
MRT1	3	0	4.624567211	2.152947454	25.6840959	0.307579662	7.899905535	0.065234799
MRT10	3	0	5.626838275	2.152947454	37.929525	0.208562384	7.910672158	0.086873518
MRT11	3	0	4.632450914	2.152947454	48.31252418	0.343319908	16.58665136	0.095118932
MRT12	3	0	4.571271593	2.152947454	11.41638518	0.286005593	3.265150013	0.073555141
MRT13	3	0	5.232174733	2.152947454	39.1152208	0.341146536	13.34402208	0.139672792
MRT2	3	0	5.237727906	2.152947454	61.23351304	0.370019088	22.65756865	0.125066357
MRT3	3	0	5.213535706	2.152947454	59.13626492	0.418610789	24.75507852	0.127693636
MRT4	3	0	4.721244474	2.152947454	19.01569031	0.159511467	3.033220658	0.078044553
MRT5	3	0	5.260103791	2.152947454	62.62919509	0.405344753	25.38641561	0.1284626
MRT6	3	0	5.127505886	2.152947454	70.60688869	0.476057438	33.61293453	0.139821811
MRT7	3	0	5.281129048	2.152947454	44.27272679	0.567231283	25.11287562	0.123957004
MRT8	3	0	5.185127024	2.152947454	51.37634194	0.523795659	26.91070488	0.141269665
MRT9	3	0	3.89412364	2.152947454	32.0709085	0.194981699	6.253240227	0.065448464
MWI1	3	0	5.382816925	2.152947454	15.48566168	5.793109529	89.71013422	0.45471982
MWI10	3	0	6.10311918	2.152947454	7.44017877	6.945603424	51.67653114	0.389302716
MWI11	3	0	5.543563206	2.152947454	12.68589657	5.579322158	70.77870382	0.414872585
MWI12	3	0	5.755759807	2.152947454	11.83221861	6.186584402	73.20101911	0.426725531
MWI13	3	0	5.481531492	2.152947454	7.455552256	7.143509254	53.25880654	0.435550681
MWI14	3	0	5.600223051	2.152947454	9.567189335	5.464383057	52.2787873	0.424719066
MWI15	3	0	5.1005029	2.152947454	14.14014954	5.413475498	76.54735307	0.439413159
MWI16	3	0	5.766249435	2.152947454	6.095915468	6.562866165	40.00667737	0.402229723
MWI17	3	0	5.204424567	2.152947454	6.872334685	6.956886126	47.81004982	0.407433666
MWI18	3	0	5.341571249	2.152947454	10.17129163	6.805780891	69.22358218	0.360421905
MWI19	3	0	5.27878344	2.152947454	21.77280274	5.394852796	117.4610658	0.463839062
MWI2	3	0	5.882083147	2.152947454	10.5285393	5.516716472	58.0829662	0.44039412
MWI20	3	0	5.534426292	2.152947454	10.82913677	6.362620857	68.90169145	0.458964409
MWI21	3	0	5.198839302	2.152947454	7.598606185	6.771559151	51.45441124	0.423514122
MWI22	3	0	5.338109424	2.152947454	10.72628728	5.333655655	57.2103228	0.400375839
MWI23	3	0	5.080624016	2.152947454	5.385814292	6.418074136	34.56655541	0.423179983
MWI24	3	0	5.376722518	2.152947454	11.53505627	6.783595949	78.24916097	0.417479785
MWI25	3	0	5.640999626	2.152947454	10.58648203	5.391008422	57.07181378	0.467268549
MWI26	3	0	5.71591374	2.152947454	10.76694707	5.454399975	58.72723582	0.429545371
MWI3	3	0	5.527829356	2.152947454	22.16223916	5.271107831	116.8195524	0.446561652
MWI4	3	0	5.358001238	2.152947454	10.83095108	5.558061173	60.19908864	0.428152038
MWI5	3	0	5.094590741	2.152947454	5.751670245	7.410484998	42.62266606	0.428028222
MWI6	3	0	5.663372467	2.152947454	6.510535258	7.287544916	47.44581812	0.408672832
MWI7	3	0	5.596994086	2.152947454	6.643805373	6.683749878	44.40553335	0.417198969
MWI8	3	0	5.269637266	2.152947454	8.176461265	7.267427439	59.42183895	0.341223279
MWI9	3	0	5.656839416	2.152947454	8.266153056	6.444925194	53.27473809	0.40568245
NAM1	3	0	4.819356997	2.152947454	16.59509425	5.34932285	88.77251687	0.391833087
NAM10	3	0	5.27253626	2.152947454	17.67381872	3.798351984	67.13138441	0.230594893
NAM11	3	0	5.122295389	2.152947454	15.93600092	3.49351455	55.67265108	0.225060261
NAM12	3	0	5.119856286	2.152947454	15.31852757	3.571566971	54.71114711	0.274263353
NAM13	3	0	5.044578802	2.152947454	10.18001451	3.856329487	39.25749012	0.241327456
NAM2	3	0	4.945052764	2.152947454	12.91946906	1.689879689	21.83234836	0.102352049
NAM3	3	0	4.747050476	2.152947454	13.10390391	2.576374019	33.76055757	0.125812941
NAM4	3	0	4.754327747	2.152947454	14.58104657	1.052504232	15.34661322	0.070615883
NAM5	3	0	5.211273808	2.152947454	14.94704094	4.270521995	63.83166709	0.336103975
NAM6	3	0	5.311398821	2.152947454	7.908393696	3.302999203	26.12141808	0.194879513
NAM7	3	0	4.747402889	2.152947454	11.98169357	3.955757231	47.39667098	0.206119099
NAM8	3	0	5.269978034	2.152947454	16.18558723	3.880975662	62.81587012	0.287898686
NAM9	3	0	4.745746777	2.152947454	9.725063935	3.066034881	29.81738525	0.2241363
NER1	3	0	5.358840323	0.260771115	35.3353673	0.246392779	8.706379347	0.091762189
NER2	3	0	5.345523113	0.260771115	50.30359632	0.378012421	19.01538423	0.14673183
NER3	3	0	5.96793543	0.260771115	55.57289492	0.440399755	24.47428931	0.152703125
NER4	3	0	6.148807744	0.260771115	50.73909255	0.345313735	17.52090556	0.150308939
NER5	3	0	5.758236817	0.260771115	54.51153675	0.254940639	13.89720601	0.126668765
NER6	3	0	6.088029285	0.260771115	50.77149546	0.30574111	15.52293338	0.120761683
NER7	3	0	6.058746637	0.260771115	56.71503679	0.275370576	15.61765235	0.12460506
NER8	3	0	6.118341911	0.260771115	47.10053486	0.244342006	11.50863917	0.14370486
NGA1	3	0	6.311447422	0.166838027	23.34928026	2.202271548	51.42145558	0.291098894
NGA10	3	0	6.361921818	0.166838027	24.94353696	1.582133731	39.4640112	0.294228463
NGA11	3	0	6.195154961	0.166838027	28.94097535	1.686150109	48.79882874	0.216271367
NGA12	3	0	6.25823962	0.166838027	26.52033103	2.319977431	61.52656946	0.264419672
NGA13	3	0	6.237330223	0.166838027	21.61643073	2.504245322	54.13284552	0.308679269
NGA14	3	0	6.371567219	0.166838027	27.22471645	1.345749783	36.63765625	0.236108325
NGA15	3	0	6.005366139	0.166838027	29.09334847	0.627040013	18.2426936	0.157327299
NGA16	3	0	6.226833526	0.166838027	48.48301163	0.490204706	23.76660046	0.154037919
NGA17	3	0	6.34104951	0.166838027	24.58278209	2.002031815	49.21551185	0.298231672
NGA18	3	0	6.496901135	0.166838027	44.03405837	0.323216712	14.23254356	0.171653166
NGA19	3	0	6.502107224	0.166838027	34.430087	0.542248944	18.66967832	0.171182274
NGA2	3	0	6.355589825	0.166838027	50.7876499	0.427496016	21.71151799	0.15740494
NGA20	3	0	6.721771125	0.166838027	45.32448036	0.369453339	16.74528061	0.149172763
NGA21	3	0	6.50675721	0.166838027	45.94565032	0.312927479	14.37765653	0.156200916
NGA22	3	0	6.365653032	0.166838027	57.70008152	0.474443529	27.3754303	0.157475433
NGA23	3	0	6.377665606	0.166838027	29.7216176	1.347679896	40.05522651	0.213175701
NGA24	3	0	6.093038777	0.166838027	36.50625549	1.146447868	41.85251878	0.186426889
NGA25	3	0	6.678336702	0.166838027	28.59697812	0.654134699	18.70627568	0.201104961
NGA26	3	0	6.112657986	0.166838027	36.26597357	0.713422902	25.87297611	0.169770706
NGA27	3	0	6.320941489	0.166838027	42.24606975	0.503773689	21.2824584	0.159318595
NGA28	3	0	6.293099775	0.166838027	26.79488091	0.966073418	25.88582219	0.281766621
NGA29	3	0	6.252979757	0.166838027	22.74406015	2.069289779	47.06405121	0.300709814
NGA3	3	0	6.436243415	0.166838027	21.56153949	2.520981441	54.3562409	0.291531955
NGA30	3	0	6.396951359	0.166838027	24.22627192	1.740240911	42.15954951	0.30153231
NGA31	3	0	6.466532433	0.166838027	30.66255853	1.216180185	37.29119611	0.213173074
NGA32	3	0	6.250434543	0.166838027	30.77305528	0.707251276	21.76428262	0.156680488
NGA33	3	0	6.567250676	0.166838027	21.19184307	2.21381704	46.91486329	0.273893168
NGA34	3	0	6.289040102	0.166838027	54.09372241	0.392092088	21.20972057	0.153488976
NGA35	3	0	6.195483988	0.166838027	39.40736045	0.812468695	32.01724671	0.171263621
NGA36	3	0	4.212143773	0.166838027	36.02319284	0.334590322	12.05301169	0.210234819
NGA37	3	0	6.217541622	0.166838027	49.32686236	0.369426496	18.22264992	0.162866888
NGA38	3	0	6.372756369	0.166838027	51.53382255	0.374929488	19.3215497	0.159374464
NGA4	3	0	6.369536015	0.166838027	27.79724425	1.664499929	46.26851108	0.247046128
NGA5	3	0	6.41213697	0.166838027	45.5713774	0.506072569	23.06242404	0.161918731
NGA6	3	0	6.084154672	0.166838027	21.3582306	1.623250899	34.66976703	0.297226413
NGA7	3	0	6.30163214	0.166838027	34.90177541	0.799585356	27.90694851	0.1840279
NGA8	3	0	6.360560615	0.166838027	54.57606649	0.322435269	17.59724868	0.16021385
NGA9	3	0	6.000401751	0.166838027	23.64557759	2.024747064	47.87631381	0.274818939
RWA1	3	0	5.771207833	2.152947454	4.574133276	4.344921997	19.87425229	0.377007432
RWA10	3	0	5.885786014	2.152947454	3.688294425	3.5412956	13.06134082	0.383492481
RWA2	3	0	5.94199514	2.152947454	4.39701025	3.330119921	14.64257143	0.349155874
RWA3	3	0	5.699873915	2.152947454	4.663174059	4.481595695	20.89846079	0.410304023
RWA4	3	0	5.603269372	2.152947454	4.058166487	4.42548269	17.95934554	0.397667114
RWA5	3	0	5.859240028	2.152947454	3.423523386	3.871311879	13.25352675	0.4151593
RWA6	3	0	5.876803409	2.152947454	4.332317754	4.064621418	17.60923153	0.384332519
RWA7	3	0	5.808040515	2.152947454	5.325923935	3.116178247	16.59652831	0.366110694
RWA8	3	0	5.600637879	2.152947454	4.055504511	3.973305406	16.113758	0.388832983
RWA9	3	0	6.078799213	2.152947454	4.670428833	3.563659102	16.64381622	0.350287168
SDN1	3	0	6.629490211	2.152947454	50.99749596	0.129953368	6.627296359	0.121625582
SDN2	3	0	6.613761236	2.152947454	38.29375678	0.164572374	6.302094463	0.139891853
SDN3	3	0	6.419241215	2.152947454	45.55921046	0.17797373	8.108342622	0.110395178
SDN4	3	0	6.48351202	2.152947454	58.50824265	0.099547727	5.824362566	0.094132716
SDN5	3	0	6.374557106	2.152947454	48.81091179	0.127959554	6.245822503	0.126732472
SDN6	3	0	6.020304897	2.152947454	34.50227597	0.071531828	2.46801087	0.10564257
SEN1	3	0	6.051703798	1.466075217	21.60836359	0.577749599	12.4842234	0.164448157
SEN10	3	0	5.439693684	1.466075217	25.02530194	0.580953714	14.53854211	0.17523665
SEN11	3	0	5.407508545	1.466075217	25.59339261	0.65460586	16.75358478	0.17744486
SEN2	3	0	5.589139342	1.466075217	34.5504838	0.591763073	20.44570047	0.169967741
SEN3	3	0	5.38588138	1.466075217	30.84986774	0.65965254	20.35019361	0.179527018
SEN4	3	0	5.700789024	1.466075217	33.22837773	0.603858096	20.06522491	0.176033803
SEN5	3	0	5.685976711	1.466075217	43.25719938	0.44757157	19.36069264	0.183528182
SEN6	3	0	5.469085707	1.466075217	33.97029654	0.533509223	18.12346651	0.161434415
SEN7	3	0	5.377020827	1.466075217	44.16168728	0.470209012	20.76522334	0.152994176
SEN8	3	0	5.506139143	1.466075217	33.56728114	0.40968595	13.75204346	0.126755894
SEN9	3	0	5.406927799	1.466075217	49.66880345	0.447537619	22.22865804	0.169418818
SLE1	3	0	5.884427879	1.089058984	18.870767	0.286009265	5.397214201	0.377240989
SLE2	3	0	6.061761191	1.089058984	28.58874071	0.27195442	7.7748344	0.288692455
SLE3	3	0	5.818114003	1.089058984	20.84923042	0.311027771	6.484689665	0.359870178
SLE4	3	0	5.790820716	1.089058984	21.22559138	0.34794356	7.385307828	0.306266247
SOM1	3	0	5.484967892	2.152947454	23.95871973	1.005203907	24.08339868	0.094661336
SOM10	3	0	5.547158665	2.152947454	56.50354365	0	0	0.192922008
SOM11	3	0	5.58498772	2.152947454	32.31540565	0	0	0.119457552
SOM12	3	0	4.927919969	2.152947454	27.69030135	0	0	0.108019137
SOM13	3	0	5.451168557	2.152947454	17.55336057	0	0	0.101479854
SOM14	3	0	5.662227015	2.152947454	38.85985566	0	0	0.181071197
SOM15	3	0	5.872002464	2.152947454	45.47391473	0	0	0.17771345
SOM16	3	0	5.190643375	2.152947454	27.52932159	0	0	0.098247434
SOM17	3	0	5.601478245	2.152947454	23.69703195	0.088192062	2.089890111	0.097569074
SOM18	3	0	5.734879525	2.152947454	16.61586837	0.70445933	11.7052035	0.098286275
[truncated: 6,689 more rows]
